# Supplementary material for: A computational model of neurodegeneration in Alzheimer’s disease
Source: Nat Commun. 2022 Mar 28;13:1643. doi: 10.1038/s41467-022-29047-4 (PMC8960876; doi:10.1038/s41467-022-29047-4)
Supplement: Supplementary file 3 — Source Data [file 41467_2022_29047_MOESM3_ESM.xlsx]

## Sheet: Table 1 and 2
Table 1 and 2 with Data Used in Predictive Modeling
	Variable Description	Patient Identifier (Sequential for Mayo and LONI PTID for ADNI)	Cohort (Mayo/ADNI)	Age at Scan Time (Years)	Sex	Years of Education	APOE Allele 1	APOE Allele 2	Binary E4 Carrier Status	Disease Duration (Years)	Clinical Dementia Rating Scale Global Score	Clinical Dementia Rating Scale Sum of Boxes	Mini-Mental State Exam	Eigen Value 1	Eigen Value 2	Eigen Value 3	Eigen Value 4	Eigen Value 5	Eigen Value 6	Eigen Value 7	Eigen Value 8	Eigen Value 9	Eigen Value 10	Hex Color Code	Tau-PET SUVR in meta-ROI	Lewy Pathology (0 = none, 1 = brainstem, 2 = transitional, 3 = diffuse)	Braak NFT Stage	Unified Parkinson Disease Rating Scale	REM Sleep Behavior Disorder	Freesurfer Total Hippocampal Volume	Thickness in AD regions	PIB-PET SUVR	FDG-PET in Jagust/ADNI ROIs	FDG-PET Cingulate Island Sign	FDG-PET Inferior to Medial Temporal Ratio
	Abbreviation	PTID	COHORT	AGE	MALE	EDUC	ALLELE1	ALLELE2	APOEPOS	Duration	CDRGLOBAL	CDRSUMOFB	MMSE	EV1	EV2	EV3	EV4	EV5	EV6	EV7	EV8	EV9	EV10	HEX_RGB	Tau_Ratio	LEWY	NFT	UDPRS	RBD	FS53_HIPPOCAMPAL_TOTAL	THICKNESS AD	PIB_RATIO	FDG_AD	FDG_DLB	FDG_HS
		1	Mayo	92.9665	0	13	3	4	1	12.5	2	13	16	-0.0680741	0.0137842	-0.121506	0.061463	-0.0159131	0.0419178	-0.00492779	0.0721302	-0.138918	0.0975284	#74CEAC		0	5	2	0	3.4694	2.12401	2.61839	0.77868	0.871949	1.27458
		2	Mayo	87.4196	0	12	2	3	0	6.64	0.5	2.5	24	0.0233815	-0.00114359	0.012183	0.043448	0.000966873	-0.0837077	0.036866	-0.0376758	-0.0571725	0.0146896	#6A5958		0	6	3		4.1742	2.04727	1.9659	1.31854	0.983713	1.16616
		3	Mayo	84.5886	0	12	2	3	0	8.64	1	5.5	22	0.0213376	-0.0129341	-0.037002	-0.00286133	0.0624948	-0.0339053	0.0316034	0.0237999	-0.065348	0.0210613	#61845A		3	4	3		3.6616	2.15801	1.87801	1.16967	1.05892	1.31061
		4	Mayo	88.5695	0	14	3	3	0		0.5	2	25	0.0414355	0.023569	-0.0467207	-0.0315591	-0.00547527	-0.0211354	0.0428004	0.028388	0.0208764	-0.00272258	#7B8C48				0		5.4406	2.55749	2.78119	1.34088	0.92787	1.24393
		5	Mayo	89.911	1	14	3	3	0		0.5	2	26	0.0187795	-0.0444909	0.0187492	-0.0341609	0.00965063	-0.0254092	-0.0533494	0.0301752	-0.0287327	0.0440717	#4B535C	1.37624			3		6.4099	2.54779	2.83963	1.46888	0.714927	1.22774
		6	Mayo	92.9774	1	12	3	3	0	4.35	1	7	23	0.0583194	-0.00243509	-0.0570815	0.0379385	-0.00471506	-0.0863313	-0.0156332	0.0593656	-0.0592664	-0.0108965	#699538				3		4.9167	2.41543	2.01112	1.32016	0.862053	1.30745
		7	Mayo	88.2875	0	13	3	4	1		0.5	1		0.0526255	0.0589564	-0.0490256	0.113957	0.0298042	-0.0126865	0.0148155	0.022359	-0.0327297	0.103589	#938E3D				6		4.1626	2.44528	2.9007	1.24344	0.920871	1.47595
		8	Mayo	89.8809	1	12	3	4	1		0.5	0.5	27	0.0290781	-0.0288527	0.0112153	1.56e-05	-0.00605652	-0.019457	-0.0642028	-0.0167609	-0.0542613	-0.00834314	#565A53				11		5.9917	2.64493	2.0078	1.52347	0.948258	1.30495
		9	Mayo	85.3361	0	13	4	4	1		0.5	0.5		0.0119107	-0.0256758	-0.00842683	0.0107252	-0.0243022	0.0246217	0.112672	0.00821054	-0.00761788	0.0259368	#586B63				0		6.2193	2.43511	2.4502	1.27881	1.07134	1.19311
		10	Mayo	85.0815	1	12	3	3	0		0.5	3	22	0.0183136	0.0223658	-0.0404252	-0.00408286	-0.0224645	-0.0782254	0.0175831	-0.0845175	0.0188224	0.0323741	#7A875D				3		5.1681	2.4611	1.56722	1.33165	0.92205	1.16125
		11	Mayo	87.6441	1	12	3	4	1	2.37	0.5	0.5	27	0.0551585	0.0218903	0.000566629	0.0530428	-0.0493557	-0.0446201	0.0577743	0.0138583	0.0437887	-0.0201567	#7A633B				4		4.801	2.48764	1.54609	1.2849	0.877814	1.23082
		12	Mayo	83.3238	1	20	3	4	1		0.5	1	27	0.0518269	-0.0880613	-0.0286646	0.0111626	0.0315937	0.0420437	-0.0473219	-0.0284063	-0.0382496	-0.0221252	#2D7D3E				0		5.0849	2.32466	1.86312	1.55328	0.801677	1.53755
		13	Mayo	86.9185	1	13	3	3	0		0.5	1.5	24	0.0775858	0.031021	-0.0360676	-0.0195423	-0.0636642	0.0615159	-0.00693342	-0.0120989	0.0144027	-0.0426833	#808327	1.31869			0		5.3551	2.37179	2.78269	1.1848	0.875428	1.20201
		14	Mayo	80.1697	1	15	3	3	0		0.5	2	28	0.0448704	-0.024298	-0.00812403	-0.0776964	-0.0302915	-0.0203495	-0.00529017	-0.0156339	-0.0404033	0.0402177	#596B45				0		7.019	2.60959	2.55297	1.40227	0.818725	1.21848
		15	Mayo	83.1239	0	8	3	4	1		0.5	3.5	21	0.0434386	0.0213041	0.0373647	0.0342711	0.0037437	-0.0517635	0.0311394	0.0513849	-0.00519797	-0.00597468	#794346				2		6.2044	2.26127	2.6529	1.09919	0.906949	1.07014
		16	Mayo	78.6913	1	17	2	3	0		0.5	1	28	0.0207815	-0.033769	0.012376	0.0574968	0.0209464	-0.0379124	0.0147452	0.0144164	0.0378302	0.0123936	#53595B				0		7.1836	2.35348	1.51568	1.42177	1.05243	1.20413
		17	Mayo	77.6728	0	14	3	4	1		0.5	3	27	0.0121916	-0.0313879	0.00480179	0.00335314	0.0237473	-0.034845	-0.021945	-0.00361241	-0.0786196	0.0872868	#545F62				0		5.9823	2.5374	2.40257	1.42686	0.794648	1.15356
		18	Mayo	84.3012	1	16	3	4	1		0.5	1.5	28	0.0465186	-0.01402	0.00707708	0.0699238	0.0397986	-0.0222237	-0.00374658	0.0431061	-0.0127346	-0.00143958	#615D43	1.45184			0		5.3393	2.28874	1.96087	1.4386	0.870352	1.27251
		19	Mayo	80.3943	1	13	4	4	1		0.5	0.5	24	0.0425202	-0.0290581	-0.0263488	-0.0205158	-0.0253472	-0.0636432	-0.0276598	0.115002	-0.020633	-0.0478076	#567B47				1		5.92	2.49177	2.52128	1.27854	1.05515	1.2724
		20	Mayo	89.9986	1	14	3	4	1		0.5	1	27	0.0454065	-0.0138382	-0.0399636	0.000539267	0.00103538	-0.0170694	0.0401086	-0.0685468	-0.0133018	0.00283367	#618644				0		6.8155	2.42002	2.57457	1.4236	0.879643	1.30714
		21	Mayo	82.1273	1	12	3	4	1		0.5	4	26	0.0249001	-0.0192524	-0.0248639	0.0452365	0.0165893	0.0451577	0.0210326	0.04936	-0.038623	-0.0102628	#5D7957	1.48486			0		4.6359	2.31525	2.55718	1.16904	0.842599	1.32718
		22	Mayo	88.4435	0	14	3	4	1		0.5	2	28	0.000490872	-0.0271396	-0.0545473	0.0244887	-0.00928002	-0.0771751	0.0131449	0.0231619	0.0329118	0.100067	#57936D						3.9154	2.38236	2.58883	1.40123	1.00879	1.28329
		23	Mayo	84.2574	1	13	3	3	0	0.74	0.5	1	28	-0.048614	-0.0329346	0.0332903	0.0515802	-0.0481816	-0.00772531	0.047902	-0.020491	0.0225158	0.0165478	#53469A				12		5.0134	2.6342	2.30994	1.18736	1.07266	1.07792
		24	Mayo	79.2279	0	12	3	4	1		0.5	3.5	24	0.00116606	-0.0460467	0.0191081	-0.0153216	-0.0063234	0.013349	-0.012493	-0.0847628	-0.0536002	0.0539415	#4A536D				1		6.2084	2.8607	2.15007	1.51853	0.96745	1.41231
		25	Mayo	89.7796	0	15	3	3	0		0.5	0.5	25	0.0160543	-0.0301703	-0.0515185	0.0214573	0.0302017	0.00244876	0.092071	0.0303663	-0.0318463	-0.00216973	#55915F				2		4.769	2.32876	2.79675	1.2173	0.789556	1.31411
		26	Mayo	74.0999	1	12	4	4	1	3.39	0.5	4.5	23	-0.0422506	0.0213095	0.0498249	-0.0184783	-0.0448038	0.0571338	-0.0202881	0.0323694	0.0467421	0.0918413	#793894				14		7.1192	2.70472	1.71912	1.07324	0.864152	1.06155
		27	Mayo	84.3833	1	14	3	4	1	1.19	0.5	1	29	0.05793	-0.0217402	0.0315963	0.0234818	-0.00539242	-0.0354473	0.024674	0.0584687	-0.0361037	-0.0518386	#5B4839				1		6.1174	2.43825	2.38129	1.29951	1.03336	1.25257
		28	Mayo	76.909	1	16					0.5	1.5	26	0.00257662	-0.0363067	-0.00195759	-0.0756241	-0.0109188	0.0476487	0.00805087	0.107271	-0.0520666	-0.0708944	#51656B	1.13432			0		6.6199	2.37054	1.87266	1.18803	0.979553	1.12854
		29	Mayo	74.0726	1	17	3	4	1		0.5	0.5	27	0.00172316	-0.0367229	-0.00321832	0.0356871	0.0375929	0.010961	-0.0150513	-0.0519824	0.033274	0.0223458	#51666C				0		5.766	2.6344	2.28083	1.4652	0.995026	1.32076
		30	Mayo	78.3053	0	12	3	4	1		0.5	1	27	0.0228221	-0.0248561	0.0462089	0.0259002	0.00312104	-0.0495856	-0.0611405	-0.04946	-0.0454604	-0.0148851	#593B59				0		6.9447	2.52191	2.83829	1.65071	1.13723	1.31584
		31	Mayo	79.7536	0	18	3	4	1		1	6	14	-0.0661594	0.0463859	-0.0663747	0.119672	-0.0696346	-0.0238856	0.0467503	0.0361761	-0.0721078	0.0317819	#8B9EAA				5	1	3.9809	1.93281	2.05658	0.99392	1.11478	1.0341
		32	Mayo	86.0862	1	13	3	4	1		0.5	0.5	27	0.00875481	-0.0436059	0.0150032	0.00487767	0.000822154	-0.0026358	-0.0110467	0.0194202	0.0311107	-0.0533775	#4C5666				0		7.7509	2.7148	1.89739	1.61629	1.05152	1.20531
		33	Mayo	91.9671	1	12	4	4	1		0.5	0.5	27	0.0275804	-0.0471359	-0.0500377	-0.0047983	0.00764831	-0.0102437	-0.00388865	-0.00882925	-0.0334056	-0.0297887	#4A8F54				5		5.582	2.45474	1.96789	1.36413	0.764465	1.30129
		34	Mayo	74.3107	0	16	3	3	0		2	10	16	-0.000751609	0.0650055	-0.0060773	0.0453653	-0.0217101	0.0278179	-0.0293237	0.0314579	-0.0827153	0.0543558	#98696E	2.2327			0	0	4.7427	2.121	2.80982	0.893005	0.71461	1.09141
		35	Mayo	88.2355	1	11	3	3	0		0.5	0.5	27	0.0611097	-0.0627054	-0.00216676	-0.0532901	-0.0384148	0.00883118	0.0243806	0.0507442	-0.107107	-0.106681	#3F6536		0	1	2		6.3185	2.38851	1.95855	1.42976	1.00582	1.25612
		36	Mayo	72.3915	1	12	3	3	0		0.5	1	27	0.0480787	-0.0285013	0.0473134	0.0120306	0.0175405	0.0188323	-0.10995	0.0181062	0.0405877	0.0131889	#573A42				0		8.8567	2.52357	1.77856	1.88342	1.10541	1.38089
		37	Mayo	86.883	0	13	3	4	1	11.29	0.5	3	24	-0.0106739	0.0149936	0.0378051	0.00886389	0.0375638	-0.108419	-0.0182321	0.0251325	-0.0691113	0.0486097	#754277				0		6.4751	2.41947	2.21006	1.30125	1.06177	0.96914
		38	Mayo	78.4175	1	12	3	3	0		0.5	0.5	24	0.02132	-0.0411498	0.0156043	-0.0333889	-0.00923741	0.0493242	0.0420974	-0.0421165	-0.0434293	-0.0502591	#4E565A				11		7.1951	2.63292	2.11719	1.28559	1.09925	1.1718
		39	Mayo	77.7659	1	17	3	4	1		0.5	0.5	30	0.0231649	-0.0584972	-0.0272403	-0.00367932	0.00559572	-0.0111834	-0.0186457	-0.0319074	0.0477204	-0.0773623	#427B58	1.2856			0	0	7.7076	2.62989	2.20694	1.60237	1.06478	1.23076
		40	Mayo	83.9179	0	18	3	4	1		0.5	2.5	26	0.00673818	0.0090203	-0.0413431	0.0279304	-0.0164927	0.109793	0.022543	0.0335668	-0.0420953	-0.015745	#718867		0	6	4		5.4043	2.36503	2.26666	1.15022	0.859395	1.19724
		41	Mayo	89.2402	1	13	3	3	0	4.04	0.5	0.5	24	0.0615623	-0.063619	-0.0100681	-0.084399	-0.017813	0.0672515	0.0251592	0.0276058	-0.0242758	-0.0532786	#3E6C35		0	2	1		6.7122	2.53862	1.94452	1.56989	0.717854	1.28509
		42	Mayo	81.5113	0	12	3	4	1		1	5.5	24	0.0570631	-0.00850793	0.0285746	-0.0105795	-0.0799587	0.0260197	0.0941327	-0.0757715	-0.0296035	-0.0113581	#644A39				16		5.2417	2.39444	1.77382	1.2567	0.731058	1.21749
		43	Mayo	86.0233	1	12	3	4	1	7.17	0.5	4	28	0.0573807	-0.00246584	-0.0582486	-0.00846351	-0.0250097	-0.0936882	-0.0575518	0.12704	0.0446068	0.0091772	#699739				1		6.1363	2.5646	2.78266	1.39962	0.987849	1.22323
		44	Mayo	83.1485	1	14	3	3	0		0.5	0.5	28	-0.0141062	-0.0739838	-0.0275882	-0.0106559	0.00669535	-0.0205036	-0.066601	0.0556181	0.0530964	-0.0279512	#377C7B				0		6.7126	2.43996	2.65435	1.51896	1.13902	1.24817
		45	Mayo	84.4353	0	12	3	3	0		0.5	2	23	-0.000971528	-0.0399984	-0.0345527	-0.0646628	-0.0248884	-0.115346	0.0316565	-0.0100738	-0.0100758	-0.00544566	#4F826E				6		6.2088	2.41558	2.45923	1.43097	1.15985	1.1238
		46	Mayo	68.9281	0	12	3	4	1		0.5	1.5	27	-0.0219174	-0.019829	0.0197756	0.0318211	0.0353757	-0.0406144	-0.048647	-0.00507928	0.00572892	0.00916272	#5D5282	2.70225			0	0	7.7433	2.58691	2.31149	1.3622	0.951142	1.19053
		47	Mayo	73.399	1	14	2	4	1	1.64	0.5	1.5	29	0.00630093	-0.0385797	0.0586903	-0.0554717	-0.0542149	0.0106431	0.0993715	0.0273687	0.0289353	-0.0372161	#4F3068				10		8.1351	2.31069	2.64939	1.10805	0.723172	1.07606
		48	Mayo	64.9418	0	13	3	4	1		0.5	0.5	30	0.0147749	-0.0302773	0.0264686	0.049502	0.04532	0.0258892	-0.00577534	-0.0295786	0.0503527	-0.0295663	#554C60				0		7.1329	2.76654	1.80862	1.51567	1.09575	1.22587
		49	Mayo	80.8789	0	12	3	4	1		0.5	1	24	0.0354605	0.0490873	-0.0745627	-0.0370055	-0.0596721	0.0314026	0.0256489	-0.0737557	0.0409312	0.00246902	#8DA54D				0		5.6864	2.46357	1.63596	1.47831	1.0268	1.17956
		50	Mayo	83.3676	1	12	3	3	0		0.5	3	22	-0.0146254	-0.0132281	-0.010137	-0.00249229	0.019187	-0.0433952	-0.0199421	-0.0177574	0.0140812	-0.0025327	#616C7B		0	6	3		6.1362	2.55465	2.20542	1.30693	0.904133	1.15233
		51	Mayo	78.4997	0	16	3	3	0		0.5	3	21	-0.021635	-0.0611768	0.0537212	-0.0291989	0.0700653	-0.000402314	-0.0447956	-0.0182395	-0.111238	-0.0261312	#403481				0		5.4283	2.64668	2.36204	1.41567	1.01868	1.12371
		52	Mayo	81.1581	0	15	3	4	1		0.5	0.5	29	0.000630695	-0.0505618	-0.0295362	-0.00709177	-0.0659062	-0.099441	-0.0261322	-0.0160046	-0.0092489	0.0066792	#477D6D				0		7.4622	2.44763	1.74477	1.48656	1.08187	1.23897
		53	Mayo	89.3169	1	16	3	3	0		0.5	0.5		0.0354717	0.00455595	-0.0251703	0.0331558	0.0343466	-0.0149286	0.0290767	-0.0166088	0.027603	-0.000498064	#6E7A4D						5.659	2.4692	1.66349	1.44555	0.931215	1.32482
		54	Mayo	85.5031	0	18	3	3	0		0.5	0.5	29	0.0203668	-0.0709137	-0.0487011	0.0334179	-0.0392063	-0.106314	-0.065141	0.11135	0.0330599	0.0533433	#398E5B				0		6.3555	2.57248	1.9544	1.63019	0.518613	1.20114
		55	Mayo	90.2012	1	8	3	3	0		0.5	1.5	21	0.0181179	-0.0727318	-0.0684076	-0.0246241	0.00789664	-0.0264036	-0.0314058	0.109762	0.00148793	-0.0668249	#389F5D				4		6.5616	2.44169	2.97837	1.50465	1.09751	1.31162
		56	Mayo	89.2758	1	8	3	4	1		0.5	3	21	0.06162	0.0211388	-0.0176372	0.0712881	0.0507017	0.00354969	0.0395548	0.0245244	0.0151753	0.00957679	#797335				11		4.6922	2.44514	2.03292	1.37324	1.04913	1.32574
		57	Mayo	78.3573	0	12	4	4	1		0.5	1	25	0.0331291	0.00480973	-0.0185895	0.0209088	0.0229248	-0.0555969	0.0062843	-0.129979	0.0198486	0.0148114	#6E744F				0		6.8263	2.63977	2.45175	1.56974	1.06365	1.29199
		58	Mayo	81.9274	0	15	3	4	1		0.5	2	25	0.0607321	0.0831479	-0.0433853	0.00757945	-0.0396523	-0.00669649	0.0262053	-0.0338742	0.00860615	-0.0303811	#A48936				2		5.5852	2.49023	2.69185	1.30816	0.915806	1.20055
		59	Mayo	82.1684	0	17	3	3	0		0.5	3	27	0.0337041	-0.0586618	0.0451581	-0.00771467	-0.0250861	-0.00630612	-0.0199008	-0.0715987	-0.0725361	0.0626399	#423C4F		0	4	0		6.0299	2.65116	2.15753	1.49136	1.00556	1.24343
		60	Mayo	79.6468	0	11	3	4	1		0.5	2	27	0.0111845	-0.027147	0.0380539	-0.0169935	-0.0336264	-0.0293595	-0.00916486	0.0174247	0.018996	0.0701639	#574263				3	0	6.6747	2.55189	2.3486	1.40424	0.950771	1.1985
		61	Mayo	93.1745	0	16	2	3	0	3.96	0.5	1	27	0.00625062	-0.0731353	-0.0177679	0.0222473	0.0310341	-0.0508572	0.0416931	-0.0221114	-0.0130552	0.0232867	#377368		0	5	2		6.3154	2.47794	2.38902	1.45194	0.843757	1.26001
		62	Mayo	74.6585	1	19	3	4	1		0.5	0.5	29	0.011207	-0.0416318	-0.0326356	0.0143277	0.0470079	0.000154274	-0.0367799	-0.0446653	0.0838072	0.0480469	#4D8063				2		6.8547	2.5397	2.25144	1.49498	1.03774	1.35024
		63	Mayo	87.8549	1	10	3	3	0		0.5	1.5	22	0.00472282	-0.0106697	-0.0578665	0.00375714	-0.0170994	0.0300007	-0.0149484	-0.0156007	0.0105044	-0.00148535	#639669				13		6.8584	2.62739	2.66382	1.57036	0.800466	1.2317
		64	Mayo	87.0281	0	16	3	4	1	2.93	0.5	1.5	27	0.0836215	0.0313503	0.0164469	0.0300391	0.0027893	0.00337886	0.0279517	0.0189052	-0.0207162	-0.0221937	#805521		0	4	7		4.5984	2.41168	2.83183	1.2358	0.831414	1.29117
		65	Mayo	80.3504	0	12	3	4	1		0.5	0.5	27	0.00433218	-0.0068301	-0.0458838	0.00907999	-0.00309501	-0.0221236	-0.087078	-0.0385914	0.0188157	0.0401872	#668C6A				0		6.2098	2.45302	2.68953	1.49891	0.529007	1.2529
		66	Mayo	72.1369	0	13	3	4	1		0.5	0.5	22	0.0201699	-0.0284429	0.0128474	0.0782463	0.0160685	-0.144004	-0.0219971	-0.0109203	-0.00250585	-0.00237433	#57585B				6		5.6353	2.73375	2.57198	1.43193	0.975625	1.2894
		67	Mayo	88.7064	1	19	3	4	1		0.5	1.5		0.00656	-0.0047109	-0.0174541	0.0273465	-0.0210546	0.0274008	0.0959958	0.0868038	0.00283711	0.0318287	#677368				2		5.3586	2.33281	1.89558	1.10274	0.907568	1.16026
		68	Mayo	72.6352	0	12	4	4	1		1	7	22	0.0143832	0.000434422	0.0123935	-0.00647693	-0.0353293	0.0433926	0.0708201	0.0502784	0.00490998	-0.0295993	#6B5960	1.67997			0	0	4.8518	2.29923	3.10576	1.02988	0.819336	1.15361
		69	Mayo	71.9617	0	12	2	4	1		0.5	1	25	0.030333	0.0104661	-0.000932954	0.0417723	0.040816	0.00996191	0.0619775	-0.0398293	0.0500557	0.00686119	#726452				0		6.4376	2.6718	2.20799	1.32529	1.10202	1.29107
		70	Mayo	88.1889	1	12	3	4	1	7.11	0.5	1	27	0.0217135	-0.0130999	0.0120393	0.0173825	0.0120625	-0.0130498	-0.0220364	-0.0193868	-0.0579512	-0.0139173	#61595A				0		5.0144	2.74526	1.81675	1.29078	1.00996	1.25375
		71	Mayo	81.6838	1	12	3	3	0		0.5	2	25	-0.0268059	-0.00763668	0.0378679	0.00558514	-0.00413801	-0.0362576	0.0579377	0.0403525	-0.00677847	0.0236755	#654286				4		6.8481	2.37018	2.03366	1.1143	1.09431	1.05889
		72	Mayo	81.0267	0	15	3	4	1	7.24	0.5	1.5	26	0.0551682	0.0694737	0.00315296	0.0353045	-0.0504117	-0.0495707	-0.0194413	-0.0313016	-0.024891	0.0353728	#9B613B				2		6.0997	2.2377	2.46927	1.26894	0.987582	1.2015
		73	Mayo	78.7707	0	13	3	3	0		0.5	0.5	26	0.00192655	-0.00596251	-0.00640425	-0.0222394	-0.0223068	0.0039908	0.0371738	-0.0554778	0.0462546	-0.00633639	#66696C				0		5.4876	2.76585	1.64816	1.38298	0.770791	1.25064
		74	Mayo	78.1547	1	12	3	4	1		0.5	1	29	0.0582237	-0.0232731	-0.022684	0.0021964	-0.0313031	0.0303803	0.0457588	-0.0509942	0.0456918	-0.0419092	#5A7738				0		6.0802	2.49479	2.53547	1.44754	1.05525	1.29667
		75	Mayo	74.59	0	12	3	4	1		0.5	1	23	0.00192852	-0.0230753	0.0556069	0.058341	0.0253081	-0.0107173	0.019662	-0.0908406	-0.0262772	0.055436	#5A336C				4		5.8904	2.56475	1.92698	1.46886	1.07845	1.20229
		76	Mayo	88.8652	1	20	3	3	0		0.5	2	22	-0.00245129	0.0184109	-0.0361689	0.102902	-0.0293162	-0.0581037	0.0784554	0.0700512	0.0316577	0.0017862	#778370				1		5.5704	2.0213	2.90529	1.03886	0.903246	1.01271
		77	Mayo	85.5907	1	8	3	4	1		1	5		0.0429602	-0.0300999	0.00225069	0.0310289	0.0302634	-0.0371431	0.0170417	0.0467488	-0.0366274	-0.0262598	#556146				4		4.7398	2.44118	2.66278	1.29764	0.884966	1.34053
		78	Mayo	81.6619	1	13	3	3	0		0.5	0.5	27	0.0454669	-0.0245904	0.0179103	0.00455098	-0.00045836	0.00672506	0.00942493	0.0104869	0.0153438	-0.0352212	#595444				3		7.2227	2.40838	1.85834	1.3361	0.861874	1.23531
		79	Mayo	78.1246	1	12	3	3	0	4.71	0.5	1	28	0.0454085	-0.0478221	0.000885156	-0.0249453	-0.00364034	-0.0250208	-0.0212589	-0.0344719	0.0955483	-0.0228032	#496344			3	28		6.2074	2.58771	1.57844	1.74103	1.05553	1.28557
		80	Mayo	64.4025	0	16	4	4	1	9.91	1	8	11	-0.0583804	0.0251326	0.0210501	0.0163626	-0.0633551	0.0277526	-0.00889397	0.0191377	-0.0623077	0.0455943	#7C51A3		2	6	0	0	6.0288	2.41089	2.323	0.954376	1.0299	1.06401
		81	Mayo	79.3183	1	12	2	3	0		0.5	0.5	27	0.0363771	-0.0235533	0.054869	0.0503692	0.0294377	-0.0265935	-0.00440553	-0.0162754	0.00697395	0.0124849	#5A334C				3		6.6811	2.78555	1.73831	1.49985	0.892336	1.2149
		82	Mayo	86.8337	0	15	3	3	0		0.5	1.5	27	0.022151	-0.0116428	-0.0407449	0.0129023	-0.00101997	0.0451315	-0.0120733	0.0883185	0.0251336	-0.0845767	#628759				1		5.1112	2.4411	2.52837	1.42756	0.783024	1.28891
		83	Mayo	73.1389	0	13	3	4	1		0.5	1	25	0.0264274	0.0206435	-0.0493279	-0.0213928	-0.0401941	-0.00536777	0.0471165	-0.0124613	-0.0608402	-0.0218726	#798F55				0		5.8392	2.5546	2.34342	1.36883	0.93909	1.11432
		84	Mayo	83.1403	1	12	2	4	1	8.79	0.5	3	26	0.0351829	-0.00946472	-0.0315851	0.0467081	-0.0005582	-0.0559899	-0.0366257	0.0851779	0.0419074	-0.0169868	#647F4D				11		5.4247	2.32365	2.62128	1.27347	0.917717	1.2537
		85	Mayo	77.2539	1	12	3	4	1		0.5	3.5	26	0.0401179	-0.0257094	-0.0026036	0.0230248	0.0283799	0.0695193	-0.00231497	-0.00217986	0.0237708	-0.0816965	#586649	1.28299			0		5.5241	2.58904	2.32725	1.33221	0.884792	1.33921
		86	Mayo	67.0253	0	13	3	4	1		0.5	1	24	0.00684608	-0.0212521	0.0530348	-0.0212287	-0.0390743	-0.0235965	0.0981979	-0.0359188	-0.00676539	-0.038423	#5C3567						5.6031	2.59757	1.58349	1.2688	1.01802	1.15562
		87	Mayo	60.1697	1	16	2	3	0		1	3.5	23	-0.114808	-0.0268492	0.0352711	-0.0333282	0.00270975	-0.0107881	0.0188221	-0.0267548	-0.01372	-0.0594741	#5845D7	1.25399			15	1	8.0882	2.60677	2.38982	1.04765	1.15532	0.91926
		88	Mayo	57.4182	1	18	3	4	1		0.5	2.5	27	-0.0456931	-0.011672	0.0240747	0.00361346	0.0450626	0.036248	0.0287343	0.0447358	-0.0183312	0.0135803	#624E97	2.33719			0	0	7.9856	2.53985	2.16172	1.08945	0.942162	1.15795
		89	Mayo	74.6721	0	19	3	4	1	5.83	0.5	1.5	27	-0.0240225	-0.0336265	0.0093263	0.00980124	-0.0166605	0.00581628	0.0598835	-0.00163372	-0.0693969	0.0153353	#535B84		3	5	3		7.2555	2.61366	2.70858	1.12844	0.882429	1.14037
		90	Mayo	78.423	0	12	3	4	1		1	6.5	22	0.0612327	-0.0245457	0.00384606	0.0943254	0.00998311	-0.00517162	-0.0288534	0.0248581	-0.0536418	0.0228023	#596036	1.72199			0		2.9554	2.40569	2.82472	1.2317	0.584226	1.28754
		91	Mayo	87.6085	1	16	3	4	1		0.5	0.5	27	0.00933954	-0.0866004	-0.0161551	-0.0435326	-0.0773511	0.0438821	-0.0627587	0.118932	-0.00737866	-0.0761003	#2E7265	1.28643			2		7.1194	2.74767	1.99846	1.49458	1.06907	1.14794
		92	Mayo	85.0979	1	12	2	3	0		0.5	2		0.0271876	0.0204743	0.00499195	0.0214499	-0.0308896	-0.0849528	-0.00352391	-0.0215021	0.0105856	0.0223409	#795F55		0	4	4		6.2598	2.42859	2.16858	1.34987	0.869253	1.16459
		93	Mayo	87.2663	1	13	3	3	0		0.5	3.5	27	0.0179344	-0.0723662	-0.0478908	-0.0567016	-0.0096401	0.0213543	-0.0375754	0.00526283	-0.0835599	-0.0210352	#388D5D				1		5.6275	2.4821	2.31979	1.40201	0.805802	1.25855
		94	Mayo	81.5168	1	12	3	3	0	8.12	1	6	17	-0.0310067	-0.0110173	0.0265029	-0.00105345	-0.0342582	0.00214513	0.126587	-0.0387571	-0.0244169	-0.011954	#634C8A		2	3	15	1	7.3139	2.6737	1.5082	1.18542	1.14223	1.14415
		95	Mayo	83.9288	1	12	3	3	0	8.75	1	9	23	0.0734723	-0.0315913	-0.0102947	-0.00612583	-0.0216601	0.0199747	-0.0763416	0.0772018	0.0119502	0.0952795	#546C2A				1		3.9891	2.67433	1.51098	1.55279	0.929001	1.47668
		96	Mayo	84.0849	0	16	3	4	1	3.42	0.5	2	29	0.0684762	0.0386446	-0.0656316	-0.0394554	-0.105944	0.0243703	0.0479357	-0.112775	0.0845587	-0.0210732	#859D2F		0	4	0	0	5.0218	2.45071	1.74589	1.32411	0.78443	1.44806
		97	Mayo	88.2136	0	17	3	3	0		0.5	3	27	0.0452293	0.0475185	-0.0493379	0.02432	-0.07408	-0.0266064	-0.041566	-0.0421926	-0.0735344	0.00521491	#8B8F44	1.1438					6.7828	2.65015	1.87417	1.45552	1.02509	1.20407
		98	Mayo	90.4832	1	14	3	4	1	2.39	0.5	1.5	23	-0.013487	-0.0284252	0.0228744	-0.0223009	-0.0238316	-0.019917	0.0558763	0.0421505	-0.0183705	-0.0100429	#574F7A				18		6.8368	2.40844	1.51444	1.29347	1.21271	1.07181
		99	Mayo	77.3936	1	16	3	4	1	5.47	0.5	1.5	27	0.0704062	0.0333374	0.0340153	-0.0249932	0.0375494	0.0627193	0.042878	-0.0039375	0.0038101	0.0239575	#82462D				0		6.4147	2.28821	2.02042	1.32226	0.911505	1.29854
		100	Mayo	51.7618	1	12	3	4	1	7.68	0.5	2.5	20	-0.0171574	0.12127	0.0607557	0.0560357	-0.0623214	0.0072352	0.0220163	0.0483366	0.0154261	-0.0711947	#BF2E7D		2	6	0	0	7.7408	2.3703	1.67341	1.00054	0.619898	0.891099
		101	Mayo	87.5702	0	13	2	3	0		0.5	0.5	27	0.0408707	0.0124751	0.0122277	0.0481107	0.0144518	-0.090837	-0.0326391	0.0457065	0.0862064	0.0348584	#735948				2		6.5158	2.45401	2.18913	1.5485	1.06006	1.29456
		102	Mayo	82.4942	1	6	3	4	1		0.5	3.5	23	0.0227062	-0.01175	-0.0371879	0.0177283	-0.0416029	-0.031015	-0.0797887	0.0265011	0.0628878	-0.0297326	#628459				0		4.3915	2.5966	1.98003	1.28721	0.917385	1.46507
		103	Mayo	77.295	0	16	3	4	1		0.5	1.5	23	0.0151392	-0.0525788	0.0332833	0.0111781	0.00487569	0.0399783	0.00239576	-0.0567757	0.0310786	0.0499293	#464660				0		6.5245	2.64905	2.06844	1.61335	1.01087	1.29929
		104	Mayo	80.4162	1	16	2	3	0		0.5	0.5	27	0.0347172	0.0462746	-0.0564141	-0.00971956	0.0507874	0.0461685	0.0978337	-0.00201497	0.0150145	-0.0506707	#8B954E				2		6.2094	2.28677	3.31287	1.18221	0.862684	1.15808
		105	Mayo	76.7693	1	12	4	4	1		1	6	19	0.0247479	0.0305667	-0.0236002	0.0527265	-0.0562166	-0.00445363	0.000255229	-0.00103762	-0.0792722	-0.0246562	#807857				0		4.9724	2.22615	2.45097	1.13843	0.870453	1.06101
		106	Mayo	81.8919	1	16	3	4	1	7.73	0.5	3	22	0.0186619	-0.0424976	0.0122822	-0.020214	-0.00178067	0.0541598	0.0344406	-0.0185456	-0.0166578	-0.0074953	#4D595D				0	0	5.1213	2.61754	2.64631	1.36237	0.97514	1.25358
		107	Mayo	73.8453	1	12	3	3	0	5.99	1	5.5	24	-0.00566838	0.0247416	0.0545028	0.0693259	-0.0718657	0.0259775	0.0626888	0.067389	0.0395728	0.016369	#7C3473		3	3	2	1	7.13	2.43956	2.047	1.08372	0.995554	0.958831
		108	Mayo	85.2704	1	8	3	3	0		0.5	2	21	0.0750488	0.013404	-0.0542848	0.0552097	-0.0333071	-0.121461	-0.0921371	0.0607818	0.0399581	-0.0382471	#749329				0		5.7414	2.63758	1.68007	1.4787	1.08031	1.18874
		109	Mayo	92.7803	0	18	3	3	0		0.5	2	26	0.0706983	-0.0169837	-0.0516287	-0.0368848	0.00119789	-0.0423884	-0.0481048	-0.0137104	-0.0127194	-0.120129	#5F912D						6.4663	2.72894	2.18229	1.54796	0.972945	1.42432
		110	Mayo	55.7892	0		3	4	1		0.5	1.5	22	-0.0365068	-0.0326264	0.0513951	0.0156396	0.0642809	0.0242506	0.0164849	-0.0278985	-0.0186332	0.0190835	#54368F	1.5757			0	0	7.0269	2.71325	2.97179	1.22051	0.896136	1.22741
		111	Mayo	76.5777	1	15	3	4	1		2	12	7	0.0350252	0.0493429	-0.0358871	-0.0693929	0.137082	0.0559041	-0.00984709	-0.0251743	-0.103024	-0.159687	#8D834E				0	0	5.2868	2.19832	2.3344	1.2249	0.934577	1.16187
		112	Mayo	74.3628	0	12	3	4	1		0.5	0.5	28	0.0137724	-0.0492737	0.0224312	-0.018123	0.015375	0.037966	-0.0640675	-0.0205787	0.0140901	-0.0161196	#485061				0	0	7.1312	2.66071	2.57767	1.48851	0.985077	1.24239
		113	Mayo	87.3238	1	16	3	3	0	19.3	1	5	23	0.0261699	0.0027556	-0.0779286	-0.0213634	-0.0157354	-0.00968241	-0.0308664	0.0160547	0.0550271	0.118593	#6CA856		2	4					2.67657	1.37793	1.05954	1.5727
		114	Mayo	72.3039	0	14	3	3	0		0.5	1	24	-0.0230224	-0.0614102	0.0253536	-0.0468244	-0.0036156	0.0266057	-0.026705	-0.00148457	0.0100969	0.0309855	#404D83				0		7.7245	2.79839	1.9512	1.5	1.08662	1.23406
		115	Mayo	84.3422	0	16	3	4	1		1	4.5	23	0.0168959	0.0260922	-0.0488502	0.0482686	0.0564548	-0.0748995	0.00124948	0.0281597	-0.0178807	0.0346273	#7D8E5E				1	1	4.3022	2.27699	2.50174	1.36212	0.99006	1.25357
		116	Mayo	85.2293	1	12	3	4	1		0.5	2	23	-0.0387559	-0.035985	-0.0406131	0.0350738	-0.0565613	0.0241781	-0.0070256	0.0590815	0.0649014	0.0257773	#518791				0		5.7509	2.38723	2.6377	1.18407	0.897719	1.23327
		117	Mayo	60.3313	1	18	3	3	0	6.01	2	12	0	0.0759662	0.187451	0.0762706	-0.119817	0.0303927	0.112813	0.00964949	-0.0375025	0.0910358	0.116622	#ED2128		0	5	2	0	6.2904	2.39791	2.13148	0.924351	0.751344	1.02091
		118	Mayo	82.9076	1	14	3	3	0	0.51	0.5	0.5	28	0.0146913	-0.0523534	0.0231416	0.0182493	0.00527976	-0.00676732	0.0474237	0.0116771	-0.00684947	0.0110483	#464F60				1		7.0667	2.50534	1.91177	1.35602	1.01634	1.19509
		119	Mayo	77.8152	1	12	2	3	0	4.7	1	6	21	-0.00150111	-0.023737	-0.0129717	0.0326332	-0.0125064	-0.0105112	0.0682255	0.0646544	0.0232278	-0.0377777	#5A6F6F		3	2	6	1	6.9665	2.40117	1.60724	1.2917	0.773495	1.00876
		120	Mayo	77.399	1	13					1	4.5	22	0.00576274	0.00580783	-0.00521652	-0.00603125	-0.0513805	0.00569393	0.0630941	0.0106807	0.0593789	-0.00728656	#6E6868	1.26169			5		8.0281	2.62335	1.56715	1.29574	0.733985	1.09423
		121	Mayo	74.5298	0	16	3	3	0	7.17	1	6	21	-0.0483267	0.0389309	0.0642699	-0.027236	-0.0508722	0.00863759	0.0298469	0.00310633	0.0274041	-0.0126613	#852B9A				10	1	6.6076	2.62065	2.14195	1.01217	1.08873	0.948241
		122	Mayo	79.8412	0	18	3	4	1	15.7	1	5.5	25	0.0698974	0.0542449	-0.053765	0.0633374	0.0648482	0.00761627	0.0642497	-0.062334	0.000496681	-0.0330984	#90932E				0	0	4.1685	2.1211	2.44746	1.24019	0.822984	1.47823
		123	Mayo	84.6516	1	20	4	4	1	17.23	0.5	3	23	0.0356015	-0.00143236	-0.0288655	0.0176771	-0.00535004	0.06523	0.0245996	0.0104087	0.0110695	0.0223629	#697D4D		0	6	1	0	5.3457	2.51091	1.90749	1.25112	0.995788	1.25912
		124	Mayo	80.2902	1	12	3	3	0		0.5	1.5	23	0.0322899	-0.0346832	-0.00144052	0.00146357	0.0413157	-0.0215197	-0.0768281	0.0657834	-0.0319887	-0.0409181	#526550				1		5.8184	2.54473	2.83202	1.53361	0.853828	1.19522
		125	Mayo	69.6865	0	14	3	3	0		0.5	0.5	27	0.0135359	-0.00409654	0.0341282	-0.00682713	0.0126228	-0.0413551	-0.0335278	-0.0695763	0.0147354	0.0420043	#674661				0		7.2861	2.69176	1.85043	1.49735	1.03106	1.21337
		126	Mayo	72.4682	1	12	3	4	1		0.5	3	23	-0.0101495	-0.0248193	0.00928712	0.00584149	0.0308677	-0.0013762	0.0304436	0.00406477	0.0429804	-0.00367346	#595B77				0		5.9067	2.49838	2.19496	1.35952	0.962966	1.23727
		127	Mayo	52.0821	1	18	3	4	1		0.5	0.5	29	0.00165143	0.00278543	0.00938857	-0.0345086	0.0177242	0.0240836	-0.000587414	-0.0565107	0.0584026	-0.0289658	#6C5B6C	1.68692			0	0	5.8869	2.6938	2.72231	1.2236	1.04575	1.36459
		128	Mayo	76.3012	1	14	3	4	1	9.48	0.5	4.5	27	0.00290448	-0.0377735	0.00357149	0.014437	-0.000986567	-0.00929763	0.0489678	0.0137076	0.0245216	-0.0639485	#50606B				0		5.9254	2.55382	2.55421	1.37616	0.947996	1.22389
		129	Mayo	84.0438	1	14	3	3	0		0.5	2.5	23	0.0492865	-0.044671	-0.0917157	-0.129574	-0.0928082	0.0699445	-0.149387	-0.00415087	-0.0149576	0.00761668	#4BB440				0		5.7307	2.72458	1.99332	1.78773	0.462664	1.31335
		130	Mayo	68.2108	1	16	3	4	1		1	7	15	-0.0385856	0.0838028	0.037137	-0.0715867	0.0461955	-0.0200756	-0.0392821	0.0373771	-0.0161907	-0.00324713	#A54391				0	0	5.9103	2.34625	2.34463	0.985397	0.715398	1.11629
		131	Mayo	71.154	0	15	3	4	1		0.5	0.5	29	0.0275586	-0.00930863	0.0307486	0.0525598	0.0124329	-0.0754896	-0.000173516	-0.0265448	0.0547069	-0.000252435	#644954				0	0	9.5079	2.58946	1.97512	1.52704	0.908742	1.15598
		132	Mayo	84.334	1	16	3	4	1		0.5	2.5	23	-0.0110264	0.0335723	-0.0586693	0.0663054	-0.0339763	0.0711731	0.0215254	0.0368876	-0.0740557	0.00967303	#829778	1.78561			3	0	4.5521	2.38728	2.58207	1.00287	0.899263	1.1429
		133	Mayo	86.5763	1	20	3	3	0		0.5	2.5	27	-0.0298014	-0.0136165	-0.00968437	0.000561865	0.00932418	0.0180259	-0.0222102	0.0491359	0.057002	0.108549	#616C89	1.72039			0	0	5.4696	2.46446	1.98401	1.29093	1.14012	1.13594
		134	Mayo	75.1458	0	14	4	4	1	10.67	1	4.5	25	-0.0417784	-0.0436465	-0.00220144	-0.0245846	0.000333159	-0.0784443	-0.0177447	-0.0278976	-0.069921	0.0427078	#4C6594				0	0	5.145	2.4664	2.74522	1.40511	1.0534	1.22271
		135	Mayo	85.1828	1	20	3	4	1		3	14	21	0.0322514	-0.0221277	0.00457701	-0.0224799	-0.0433375	0.0221895	0.074411	0.0341087	0.0179109	-0.0467648	#5B5F50				7		5.9246	2.68545	2.48712	1.34277	0.919379	1.20097
		136	Mayo	64.835	1	14	3	4	1		0.5	3	19	-0.0859183	0.0990616	-0.0416158	0.115657	0.0539244	0.024598	-0.0515962	-0.10174	-0.00608173	-0.0634822	#AF88BC	2.18223			1	0	6.0848	2.25352	2.65773	1.10984	1.05519	1.28679
		137	Mayo	83.6851	1	14	3	3	0		0.5	0.5	29	0.00328627	-0.0233	0.00249203	-0.0580315	-0.0547585	-0.0524624	-0.0207189	0.0171597	-0.00113866	0.00776454	#5A616B				0		7.1151	2.4678	2.45306	1.43509	0.645994	1.22747
		138	Mayo	86.8063	0	12	2	3	0		0.5	0.5	23	0.0370165	-0.0520045	-0.0942506	0.0589551	-0.0256507	-0.0171951	-0.0359664	0.0114948	-0.025716	0.0677714	#46B64C				0		4.7835	2.5385	2.3253	1.75111	1.01284	1.41867
		139	Mayo	72.0301	1	12	4	4	1		0.5	3	25	-0.00534229	-0.0442891	-0.00480647	0.0255608	0.000966345	0.0706677	0.0325684	-0.0453663	-0.0541644	0.0136307	#4C6872				0	0	6.9066	2.45896	2.46133	1.36925	1.09811	1.27834
		140	Mayo	71.6906	0	18					0.5	1.5	26	-0.0686095	-0.0384798	-0.0525809	0.07294	0.0163959	-0.0134914	-0.0904127	-0.0468352	0.072103	-0.121839	#5092AC	1.45522			0	0	7.3821	2.53405	1.90147	1.58406	1.09994	1.14173
		141	Mayo	90.5763	1	19	3	3	0		0.5	0.5	23	0.0210873	0.0234347	-0.109639	-0.0683449	-0.106183	-0.0791591	0.0115849	0.00357728	0.0531498	0.0592479	#7BC45A				15		5.807	2.82345	2.32989	1.22992	0.765985	1.25545
		142	Mayo	80.3806	1	8	3	4	1	2.75	0.5	1.5	27	0.0148715	-0.0842073	-0.0132862	-0.0409212	0.00487525	-0.0109477	0.0465499	-0.021025	-0.0486399	-0.0470673	#306F60		1	3	2		6.0652	2.53304	2.08299	1.34381	0.995151	1.24044
		143	Mayo	85.8727	0	13	3	3	0		0.5	1.5	23	0.00852206	-0.0660962	-0.00215916	-0.0293598	-0.00582239	-0.0127868	0.0251445	0.0327652	-0.0521883	0.0244655	#3C6566				0		5.2934	2.45817	2.10807	1.40296	1.01066	1.36636
		144	Mayo	74.2806	0	12	3	3	0		0.5	0.5	25	-0.0233331	-0.0387588	-0.0403391	-0.0774272	-0.032936	-0.0137813	0.0201017	-0.0973676	0.0223248	-0.0516104	#4F8783	1.20402			0		9.286	2.791	2.27025	1.4313	0.613141	1.12131
		145	Mayo	80.5092	0	12	3	3	0		0.5	0.5	27	-0.00745115	-0.0816739	0.0232185	-0.0170927	0.0101221	-0.0164639	-0.0629148	-0.0681262	-0.101398	0.00640206	#314F74				0		8.2887	2.76836	1.77438	1.66072	1.09827	1.25391
		146	Mayo	74.9432	0	20	3	4	1		0.5	0.5	28	0.0119112	-0.0713467	0.0149131	0.00327397	0.00895692	0.0467685	-0.0136574	-0.0215912	0.0193859	0.0277048	#395663				0	0	5.8498	2.66488	2.22614	1.4537	0.991354	1.30462
		147	Mayo	81.7331	1	16	3	4	1		0.5	0.5	27	0.0342536	0.00187644	-0.00673932	0.0181578	0.0231653	-0.0485745	0.0381249	0.0145078	-0.00677483	-0.0385108	#6C694E				0		6.1459	2.43924	2.44427	1.30825	0.995053	1.19545
		148	Mayo	78.5572	1	20	2	3	0	8.26	0.5	3	27	0.0174579	-0.0288435	-0.0244374	0.0446562	-0.0165649	-0.0411792	-0.0214201	0.0531567	0.0122586	0.0288407	#56795E				0	1	5.0033	2.40928	2.70607	1.26479	0.908381	1.44769
		149	Mayo	86.8118	0	14	4	4	1		0.5	1	25	0.0329189	-0.00417665	0.0293865	-0.0246278	0.0122195	0.0306515	0.0232837	0.000125631	-0.0366449	0.031312	#674A4F				0		6.1534	2.79731	1.71456	1.30526	0.893958	1.24675
		150	Mayo	79.896	1	20	3	4	1	9.9	1	6	21	-0.0430362	-0.0523793	0.0321453	-0.148514	-0.0502714	0.0515419	0.00841476	0.0903206	-0.0793836	0.00341478	#464795				11	1	5.5323	2.73242	2.28305	1.21286	1.00321	1.0016
		151	Mayo	87.3292	1	8	3	3	0		0.5	0.5	29	0.0168269	-0.0557265	0.00263382	0.00556321	0.0120584	0.0304532	0.0338576	0.019523	-0.0336412	-0.054785	#44615E	1.31401			0		5.8602	2.53097	1.51263	1.33781	1.0726	1.17577
		152	Mayo	87.0609	1	18	3	3	0	1.59	0.5	0.5	27	0.0463352	0.0342733	0.00459304	-0.00534973	-0.036107	0.0120868	0.0775862	0.013115	-0.0363729	0.0107627	#825F43				4		5.5175	2.01796	2.39904	1.1059	0.9516	1.1693
		153	Mayo	66.6694	1	16	3	4	1		0.5	2.5	30	-0.0526612	-0.0120953	0.0637812	-0.0215446	-0.0349823	0.108689	-0.00452315	0.0587523	0.0349413	0.00473873	#622C9E				10	1	7.566	2.50276	1.57394	1.13046	1.15605	1.01413
		154	Mayo	74.2752	1	12	3	4	1		0.5	1	28	0.00244024	-0.0254741	0.0686883	0.0098508	0.0165189	0.0200409	-0.0324935	-0.0475306	0.00217952	0.00179	#59276B				0		7.0294	2.78822	2.04903	1.44656	0.865734	1.21805
		155	Mayo	85.1855	0	13	2	3	0	4.33	0.5	0.5	27	0.0423822	0.00893098	0.0684101	-0.00727058	-0.0418225	0.0114847	0.106437	-0.022485	0.0163762	0.0190152	#712847				2		5.4925	2.47626	1.79797	1.25465	1.00795	1.19743
		156	Mayo	80.846	1	20	3	4	1		0.5	2.5	24	0.0428216	0.0742904	-0.0195724	0.0241109	0.0120396	0.0126246	0.0120845	0.0476143	0.112544	0.00630147	#9E7546	1.71217			0	0	6.7095	2.41461	2.3788	1.109	0.75516	1.17285
		157	Mayo	76.4901	1	16	3	4	1		1	8	15	-0.000218933	0.0372196	-0.0140461	0.0260625	0.0473444	0.0332111	0.00296188	0.0819963	-0.0232667	-0.00518699	#84706E				0	0	3.5769	2.27007	2.87659	0.978927	0.945916	1.21362
		158	Mayo	78.0424	0	12	3	4	1		0.5	0.5	28	-0.0266636	-0.047361	0.0171415	0.0413861	0.0507442	0.0432115	0.0583089	-0.102581	0.0877032	0.0400671	#495486				0		7.0403	2.21935	2.14251	1.57553	1.00192	1.36086
		159	Mayo	77.7194	1	20	3	4	1	10.6	2	14	6	0.0535149	0.0822534	-0.0610947	-0.0689992	0.0764723	0.0824316	0.0445503	-0.046097	-0.0771702	-0.0808806	#A4993D		0	6	0	1	6.8623	2.35633	2.37596	0.963649	0.68196	1.13748
		160	Mayo	78.371	1	18	3	4	1		0.5	0.5	28	0.0379019	-0.0783942	-0.00133277	0.00914052	0.00715927	-0.0658653	-0.092333	0.0516487	0.0335724	-0.0246511	#34654B	1.34108			1		5.9839	2.82759	2.09461	1.40156	0.678167	1.31254
		161	Mayo	87.0281	1	16	3	3	0	8.54	0.5	4	22	0.0213369	-0.0417865	0.0419253	-0.00456729	-0.0557518	-0.0403299	0.0360861	0.0469792	-0.0416304	-0.0445185	#4D3F5A		0	4	14		5.3653	2.45423	1.66489	1.29776	1.07359	1.10959
		162	Mayo	89.3443	0	15	3	4	1		0.5	0.5	29	0.0133082	0.00922407	-0.033696	0.0369118	-0.025376	-0.0756573	0.0212275	-0.0103336	0.00945039	-0.0164619	#718161	1.37518			0		5.6979	2.60632	2.00118	1.25913	1.05283	1.28874
		163	Mayo	73.8727	0	16	3	3	0		0.5	3	17	-0.00460122	0.0162609	-0.0763988	-0.0508482	0.0289938	-0.0548876	0.0190274	-0.0617793	-0.0391925	0.0433306	#76A672				0	0	6.1142	2.21301	2.76262	1.1614	0.897212	1.13155
		164	Mayo	89.8973	1	8	3	3	0	6.49	0.5	0.5	23	0.0388684	-0.104183	-0.0113823	-0.0989478	-0.0435419	-0.0129564	0.00397947	0.125491	-0.0259652	-0.0308323	#226D4A						5.9219	2.54395	2.68606	1.45345	0.946771	1.26523
		165	Mayo	86.2259	0	16	3	4	1		0.5	0.5	25	-0.00553623	-0.0165558	0.0370689	-0.0176368	-0.0108122	-0.0070115	0.00158111	-0.0569114	-0.0109137	0.0408791	#5F4373				0		4.9532	2.49162	1.94678	1.27925	0.941511	1.30355
		166	Mayo	60.7447	0	16	3	3	0		2	10	11	-0.0336814	0.142216	0.000222108	-0.0474886	0.0865365	-0.0202896	-0.0343675	-0.0335192	0.0251659	0.0780512	#CD638C				0	0	6.1959	2.42196	2.23358	1.0318	0.944081	1.08086
		167	Mayo	72.0794	1	16	3	3	0		0.5	2	27	-0.04115	0.0218464	-0.0197271	0.0567557	0.0306459	0.0803267	0.0587188	0.0322853	-0.00903358	-0.0429195	#7A7593				8	0	8.0669	2.084	2.0805	1.14916	1.00777	0.953129
		168	Mayo	79.0116	1	12					1	4.5		0.0336005	-0.0263397	0.00950644	0.0154102	-0.0679316	-0.0306422	0.00285594	0.0796879	0.0243132	0.0636521	#585B4F	1.0224			12		5.9089	2.58559	1.61284	1.49264	0.685866	1.13687
		169	Mayo	74.0205	1	20	3	4	1		0.5	0.5	29	-0.033996	-0.0546849	0.0311295	0.0222828	0.0308967	0.045808	-0.0175716	-0.0183108	0.0172498	-0.0131389	#44488D	1.7618			0	0	6.6952	2.62405	2.12047	1.36242	0.865204	1.19763
		170	Mayo	65.1745	1	14					0.5	4	17	-0.0176356	0.0356109	0.0461747	0.0170762	-0.0360373	-0.0391963	0.0172672	0.0503134	0.0626426	-0.0150928	#833B7E	2.30346			0	0			1.74588	1.02599	0.900194	1.10046
		171	Mayo	72.6872	0	16	4	4	1		0.5	3	20	-0.0910239	0.061891	0.0271104	0.0365308	-0.0643875	-0.0280713	-0.0595999	0.00574806	-0.00701881	0.00567048	#954CC1	2.30694			2	0	6.9834	2.35276	2.39355	1.03437	1.16875	0.91248
		172	Mayo	83.6441	1	19	3	3	0		0.5	1	24	0.0645572	-0.000312837	-0.0980085	-0.0314216	0.0152933	-0.00759361	-0.00906556	-0.0368663	-0.0194376	0.0336586	#6AB933				2		6.6839	2.42308	2.51671	1.48563	0.831801	1.33129
		173	Mayo	83.5592	1	18	3	3	0	5.9	1	9	24	-0.00896592	-0.0208	-0.021558	0.0344144	-0.000440275	-0.0432597	0.0708927	0.0305543	-0.0347909	-0.0122013	#5C7676		1	6	0	0	5.9	2.43217	2.41237	1.06188	0.980729	1.14071
		174	Mayo	76.5695	0	16	3	4	1		1	4.5	21	-0.00303946	-0.0347494	-0.0555043	-0.0538603	0.0577117	0.0823562	-0.011856	-0.048301	-0.0296782	0.149746	#529470	2.16415			0	0	3.7807	2.20594	3.04909	1.25163	0.924384	1.28831
		175	Mayo	67.0171	1	15	3	3	0		0.5	1	23	-0.0463833	-0.152781	0.0780643	-0.0455716	-0.0432804	0.102038	-0.0550725	0.0225444	-0.105975	0.0109811	#001F98	1.19961			0		7.0387	2.75026	1.53426	1.58032	0.968758	1.16281
		176	Mayo	83.3539	1	12	3	4	1	12.02	0.5	4	21	0.0618371	-0.0233758	-0.0469223	0.0554579	0.00174058	-0.0530404	-0.019369	0.0525547	-0.0676385	0.0245927	#5A8D35		2	6	1		3.8016	2.33907	2.95071	1.33841	0.771905	1.31709
		177	Mayo	71.1129	1	18	3	4	1	9.1	0.5	3.5	22	-0.000734706	0.0704425	0.026216	0.0382692	0.00686824	-0.0160319	0.0445019	0.0664276	0.0390618	-0.0488257	#9B4C6E		3	5	2	1	7.0329	2.48183	2.06516	0.998682	1.02684	1.02391
		178	Mayo	75.4442	1	12	3	4	1		0.5	0.5	22	-0.0143722	-0.0447521	0.0304381	0.013022	0.00360225	0.0240793	0.0160864	0.0108774	0.0106181	-0.0121107	#4B497B				0	0	7.9837	2.61816	1.77829	1.42347	0.839872	1.18395
		179	Mayo	82.0014	1	18	3	4	1	7.77	1	6	21	-0.0257873	0.0184434	-0.0897481	0.00603824	-0.00304328	0.0125783	0.0729531	-0.0208683	0.124175	-0.0944294	#77B285				2		5.8768	2.15681	2.99843	1.26197	0.73121	1.21402
		180	Mayo	61.6701	1	14					1	6	19	-0.0987715	-0.0258071	-0.00183943	-0.12754	0.026521	-0.0311928	-0.0360435	0.00890724	0.0262727	-0.0982896	#5865C8	1.41956			0	1	7.2887	2.48915	2.02038	1.18301	0.870816	0.890615
		181	Mayo	86.6804	1	20	3	4	1		1	7		0.0370321	-0.0186702	-0.0877887	0.0928428	0.00107569	0.0289684	-0.00992626	0.0416425	0.0130257	-0.0317085	#5DB04C				0		4.9058	2.16096	2.4826	1.48001	0.992703	1.31877
		182	Mayo	64.46	1	18	4	4	1		0.5	1.5	29	-0.0333324	0.00144476	0.0139853	0.0351514	0.0230851	0.0366353	0.0392916	0.00170567	0.0447504	-0.00927057	#6B578C	1.26047			0	1	8.1597	2.64112	2.2599	1.42596	0.663062	1.03886
		183	Mayo	84.4107	1	16	3	3	0	2.59	0.5	1	27	-0.0636996	-0.0524826	0.012135	-0.00409815	0.0086991	-0.0829672	0.0640554	0.0438336	0.0992871	-0.0137163	#4659A8	1.04936			4	1	8.3273	2.64803	1.55472	1.30885	1.17228	1.08502
		184	Mayo	76.5448	1	16	3	4	1	8.48	1	5	24	-0.0220324	-0.0100888	-0.0536562	0.0428524	-0.0157627	-0.0169247	-0.0437662	-0.0231514	-0.071018	-0.035692	#639282				0	1	5.7162	2.25007	2.69491	1.26826	1.07656	1.10224
		185	Mayo	86.976	1	14	3	4	1	14.07	1	9.5	24	0.0386243	-0.0306094	0.0460685	0.0277946	-0.0503987	-0.027027	0.059235	0.00476229	-0.028497	-0.0115043	#553B4A				3		6.4626	2.72606	3.02006	1.31494	0.998185	1.19735
		186	Mayo	69.2895	1	20	3	3	0		0.5	0.5	29	0.0124781	-0.0648815	0.0240802	0.00234414	0.00396801	0.0890329	0.00650289	0.00827397	0.0262262	-0.035734	#3D4E62				0		6.8329	2.50015	1.61875	1.53372	1.11128	1.18617
		187	Mayo	85.7988	0	16	3	4	1	13.89	1	4.5	17	-0.0622994	-0.0269777	-0.0875221	0.0581335	-0.061862	0.00935001	-0.0338889	-0.0480728	-0.0242518	0.0789446	#58B0A7		0	6	5	0	6.2528	2.20133	2.51657	1.27977	1.01623	1.18964
		188	Mayo	84.3094	1	18	3	3	0		0.5	2.5	29	-0.0251277	0.00211657	0.0240867	0.0178908	-0.0367032	0.0241747	-0.00160718	0.109211	-0.0119409	0.00796234	#6C4E85					1	6.2917	2.33879	1.50355	1.00252	1.13411	1.02893
		189	Mayo	78.872	1	12	3	3	0	6.69	0.5	1	26	-0.0106633	-0.0319649	0.000376418	-0.0262275	-0.000661668	0.0179143	-0.0126676	0.0454119	0.0381659	0.0142758	#546377				12		7.1114	2.57081	1.82481	1.50049	1.20237	1.19418
		190	Mayo	78.1027	0	18	3	4	1		0.5	4	22	0.0722817	-0.00812058	0.0157809	0.0213828	-0.00858837	0.00886413	-0.0636588	-0.0154513	-0.0436666	0.0718401	#65562B	1.76535			0	0	4.881	2.3448	2.81369	1.29005	0.464946	1.19074
		191	Mayo	86.6804	1	13	3	3	0	9.29	1	7	22	0.0290987	-0.0109402	0.0152928	-0.00429724	-0.0708211	-0.00666382	0.0133802	-0.0455797	-0.0864436	0.0292638	#635653	1.85481			0		5.1899	1.9437	2.74767	1.14712	0.98488	1.19707
		192	Mayo	80.4709	1	13	3	3	0		0.5	1	29	0.0156878	-0.0128574	0.0228933	0.0516576	0.0106745	0.00443833	0.0110009	0.0264627	0.0688806	-0.0246153	#614F5F	1.21382			0		7.2291	2.45075	2.53621	1.27915	1.01272	1.17034
		193	Mayo	87.8275	1	12	2	3	0	2.38	0.5	0.5	28	0.0464584	-0.0122754	-0.0158122	-0.0170325	-0.000165906	-0.0266363	0.0575574	-0.0577738	-0.00532989	-0.0387861	#627143				0		6.5446	2.64006	1.52588	1.29623	0.896924	1.20478
		194	Mayo	68.2847	0	12	3	3	0		0.5	0.5	29	-0.00208059	-0.00490714	0.00521913	0.0797264	0.0401106	-0.0109426	0.0553015	-0.0584047	0.0738716	-0.0526355	#675F70	1.14381			0		8.1993	2.64044	1.85571	1.59927	1.11172	1.15735
		195	Mayo	67.7399	0	12	3	4	1		2	12	15	-0.0379299	0.113953	-0.0930183	0.0624529	0.00383158	0.00319849	-0.00569903	-0.032661	-0.0618058	0.0328282	#BAB590				0	0	3.5059	1.91251	3.04161	0.836896	0.85431	1.21912
		196	Mayo	86.6256	0	16	3	3	0		1	5	6	0.0345546	0.0421118	-0.124684	-0.178858	0.0724267	-0.0543658	0.113872	-0.0105216	-0.0585666	-0.00249509	#88D14E				0	0	5.6568	2.44998	2.29468	1.20928	0.848851	1.10061
		197	Mayo	77.9274	1	12	3	4	1		0.5	0.5	28	0.027265	-0.0795319	-0.00393956	-0.0354657	-0.003337	0.0217311	-0.0231057	0.0771039	-0.0511816	-0.0837525	#336755	1.56505			0		5.1597	2.60557	2.78733	1.38608	1.03686	1.3066
		198	Mayo	75.0418	1	20					0.5	4	20	0.0929781	0.0700339	0.015335	-0.0113919	0.0607063	0.0473234	-0.0104739	-0.0294742	-0.0395616	0.0149131	#9B5618	2.18903			0	0	5.5855	2.09568	2.30778	1.23181	0.976918	1.02219
		199	Mayo	87.3648	0	15	3	3	0		0.5	4	27	0.037154	-0.0132206	-0.0644031	-0.0202619	-0.00311515	-0.0138669	0.0205615	0.0532868	0.0396088	-0.0367224	#619C4C				3		4.4306	2.43927	2.57321	1.22479	0.511993	1.32244
		200	Mayo	75.0992	1	20	3	4	1		0.5	4	23	-0.0305269	-0.0148387	0.00320985	0.00188652	0.0915858	0.00670152	-0.010279	0.027449	-0.0242624	-0.0793419	#60618A	2.27397			0	0	6.3369	2.56307	2.6753	1.45107	1.02739	1.05341
		201	Mayo	89.1992	1	12	4	4	1	11.16	0.5	1	22	0.0249785	-0.00493083	0.0404239	0.0142777	-0.0104589	-0.0244505	0.0421691	0.0114698	-0.0655043	-0.0120861	#674057		0	5	0	0	6.5455	2.62122	2.4526	1.23866	1.05538	1.04626
		202	Mayo	82.4394	0	12	4	4	1		0.5	0.5	28	0.0263155	-0.0223553	0.0228003	-0.0620745	-0.0730941	-0.0200468	-0.0325851	-0.0219227	-0.03084	0.00772398	#5B4F56				2		5.4602	2.43571	3.01277	1.3267	1.09315	1.22229
		203	Mayo	72.011	1	12	3	4	1		0.5	2.5	24	0.0128606	-0.0150125	0.0243763	-0.012116	0.063896	-0.00277672	-0.0513128	0.000368129	0.0363554	0.00580414	#604E62	1.7739			0	0	5.6121	2.5467	2.16793	1.30293	0.924845	1.22796
		204	Mayo	66.141	1	19					0.5	2.5	21	-0.0609182	0.0292677	0.0284496	0.00590673	0.0328454	0.0501767	-0.122353	-0.0152859	-0.00423084	0.0472874	#7F4BA5	2.37737			0	0	6.4507	2.51166	2.11465	1.00324	0.984209	1.08134
		205	Mayo	61.6756	0	16					0.5	1.5	28	-0.060716	-0.0295404	0.00507463	0.0591481	-0.0238865	0.0277705	-0.00175509	0.0199998	-0.0236486	-0.0102403	#565FA5	2.13301			0	0	7.3074	2.54015	2.27174	1.25214	0.964569	1.11393
		206	Mayo	55.3374	0	16	3	3	0		0.5	5.5	23	-0.106406	0.0682734	0.00892782	0.0560803	-0.0864863	-0.100873	-0.0947523	-0.0309934	-0.0503546	-0.14378	#9A5CCF				0	0	6.5503	2.20069	2.50139	1.0546	1.14466	0.856076
		207	Mayo	74.7871	1	13	3	4	1		2	10	11	0.0459975	0.0254304	0.00121842	-0.0707159	0.0718676	0.00196975	-0.0186221	0.0827133	-0.0313538	-0.0980868	#7C6244	1.80074			0	0	6.0055	2.32777	2.79117	1.21022	0.79264	1.06046
		208	Mayo	77.4593	1	19					0.5	0.5	26	0.00472848	-0.0373872	0.0269686	0.00485429	-0.00245025	0.0181085	-0.021612	0.0582371	0.0420598	0.00231884	#504C69	1.42822			0	0	7.2406	2.41551	2.16778	1.18883	0.880155	1.21026
		209	Mayo	77.1554	0	18	4	4	1	8.63	2	12	14	0.0435753	0.0977324	0.0331969	0.0545517	-0.0487602	0.0702416	-0.0938734	0.0074265	-0.0897763	0.0225872	#AE4646				4	0	4.3461	2.11317	2.65503	0.958372	0.950164	1.20805
		210	Mayo	75.8439	0	14	3	3	0	3.73	0.5	1	27	0.0490456	-0.0393086	0.0820143	0.00930591	-0.0154702	0.0030227	0.018396	0.00796487	-0.010881	-0.0055125	#4F1C41				0		7.9532	2.63913	2.17536	1.57685	0.991631	1.14607
		211	Mayo	80.0219	1	17	3	3	0		0.5	1	30	-0.0505383	-0.0759374	-0.0551655	0.0101711	-0.0268999	0.1434	0.00755965	0.0105465	0.0626162	0.0182772	#35949C				0				2.54714	1.39744	1.05708	1.09322
		212	Mayo	84.2765	1	19	3	4	1	9.16	2	13	11	0.052214	0.0622043	0.0245001	-0.00586828	0.00662259	0.0618232	0.0238362	0.0355765	-0.0900889	0.0313664	#964E3E				6	0	4.5217	2.15857	2.79459	0.974037	0.740901	1.14007
		213	Mayo	71.4114	0	12	3	4	1	9.32	0.5	3	21	-0.0239209	0.0144011	-0.0354296	-0.0331944	0.0288584	0.00397658	-0.0166797	-0.0347472	0.038286	-0.0135742	#748384		0	6	0	0	5.6035	2.76906	2.4791	1.26636	0.979426	1.28656
		214	Mayo	84.5229	0	13	3	3	0		0.5	1	27	-0.00348613	-0.0398559	-0.0398936	0.0387846	0.0250809	-0.0024762	-0.0179994	-0.0207273	0.0675554	0.00729349	#4F8671	1.36331			0		6.0959	2.64596	3.01843	1.47256	0.932309	1.24329
		215	Mayo	58.7844	0	18	3	4	1	11.56	1	7	13	-0.156274	0.052315	-0.0551331	0.104761	-0.0270419	0.0359138	-0.0363516	-0.00658809	-0.0740855	-0.159496	#8F94FD				0	0	5.3384	1.9981	2.87909	0.879909	1.0864	0.979369
		216	Mayo	81.4401	0	12	3	4	1		0.5	1	24	0.0353589	-0.0437997	-0.0166097	-0.018975	-0.0136255	-0.0517995	-0.0364006	0.046294	0.00893134	0.00276902	#4C724D				1		5.7912	2.54342	2.16434	1.60063	0.970309	1.28713
		217	Mayo	66.5407	0	18	4	4	1		0.5	1	24	-0.0506321	-0.0265917	0.0350826	0.0145731	0.0750796	-0.027846	0.0299319	-0.0465254	0.0591617	0.037571	#58459C	1.76417			0	0	5.8825	2.49182	2.41715	1.10272	0.856636	1.30917
		218	Mayo	79.3265	1	16	3	4	1		0.5	4.5	27	0.0430911	0.0299459	-0.0691776	0.0808667	0.0253355	0.0201065	-0.00194247	0.0480478	0.0478311	-0.0744045	#7FA046				0		5.7219	2.46889	2.25353	1.40835	0.895022	1.30591
		219	Mayo	70.7515	1	16	3	4	1		0.5	1	26	-0.0230485	0.0267656	0.0250331	-0.054388	-0.0158005	0.0921312	0.042912	0.0804807	0.0556947	-0.021319	#7D4E83				2	1	7.1542	2.51149	1.91331	1.22165	1.13697	0.9894
		220	Mayo	74.141	1	16	3	4	1		0.5	0.5	28	-0.0257133	-0.0163651	0.0142462	-0.00249213	0.0443655	0.00188367	-0.000903415	0.033344	0.0499361	-0.036896	#5F5785	1.51646			0		6.7018	2.41556	2.4973	1.19675	0.914864	1.19787
		221	Mayo	66.5763	1	14	3	3	0		1	7	15	-0.0812823	0.0210036	0.073085	0.00664247	-0.00256726	0.0523789	0.0649878	0.0289924	-0.00330563	0.0106247	#7923B8	1.22603			10	1	8.485	2.50267	1.88707	1.13572	1.09483	0.890714
		222	Mayo	72.0356	1	14	3	4	1	8.58	2	11	2	0.0644565	0.124784	0.0355665	0.0142113	0.101098	-0.0318142	0.0351959	0.0128445	-0.100301	-0.0947738	#C14433		2	6	6	1	4.2409	2.05439	2.44734	0.84745	0.961131	1.0539
		223	Mayo	84.7666	1	16	3	4	1		0.5	0.5	24	0.0379536	-0.00426815	-0.0012392	0.0158975	-0.0236155	-0.0117369	0.0129661	-0.0542284	0.0786807	-0.0134877	#67654B	1.4391			2		5.198	2.52748	2.56095	1.36585	0.721672	1.35299
		224	Mayo	68.1287	1	20	4	4	1	7.2	1	4.5	26	0.0179027	0.00606829	0.058886	-0.0877476	0.0331568	0.077464	-0.0948181	-0.0410782	0.0132685	0.0785974	#6F305D			6	0	0	5.7563	2.60377	1.7389	1.32059	1.13672	1.4007
		225	Mayo	67.3621	1	14	4	4	1	5.76	0.5	2.5	15	-0.0562251	0.00499368	0.0760981	0.011805	0.000694645	0.0467989	0.0904358	0.0372232	-0.0447151	-0.0552643	#6E21A1		3	4	20	1	7.909	2.67653	1.84929	1.05571	1.11982	0.937253
		226	Mayo	64.4381	1	12	4	4	1	8.99	1	9	10	-0.0560682	0.0483548	0.0180213	-0.00711851	0.0541313	0.0236246	0.0280652	0.00424867	-0.0378927	-0.0157563	#8C54A1	2.40183			0	0	4.8404	2.43689	2.49657	0.958172	0.984034	1.17829
		227	Mayo	83.4442	1	16	3	4	1	11.8	1	5	23	-0.0222413	-0.00737482	-0.0273545	-0.00331889	-0.00386236	7.33e-05	0.00945725	0.0998538	0.0302222	0.0484762	#657B82				0	0	5.2944	2.39525	2.60953	1.36665	1.21807	1.10361
		228	Mayo	75.3347	1	13	3	3	0	12.32	0.5	3	19	-0.0640948	0.0756667	-0.128704	0.0654795	-0.0653025	0.156066	-0.00587352	0.0475457	-0.0152696	-0.0226778	#9FD4A8		0	6	5	0			2.12442	0.80814	0.824564	0.914359
		229	Mayo	86.6119	1	20	3	3	0	5.07	0.5	0.5	27	0.0371261	-0.013283	-0.00493454	-0.00589881	-0.0460334	-0.0454839	0.0205396	0.00356514	0.0222929	-0.0200843	#61684C						6.5353	2.6571	2.33988	1.34726	1.06393	1.16014
		230	Mayo	77.2485	1	12	3	4	1		0.5	3.5	26	0.0847097	0.0110006	-0.0869551	0.0960087	0.00470731	0.00217	-0.0669798	0.0573469	-0.0650133	-0.0353451	#72B020				5		3.856	2.39969	2.26672	1.47448	0.864726	1.40659
		231	Mayo	71.0883	0	13					0.5	1.5		-0.014144	0.00413293	-0.0285579	-0.0511915	0.0602024	-0.00182757	-1.23e-05	0.0118415	0.0212368	-0.0695749	#6D7C7B	1.65572			0		6.5522	2.40506	2.13657	1.41884	1.17074	1.03653
		232	Mayo	82.9405	0	14	2	2	0		0.5	2	24	0.001009	-0.00997452	0.00929967	-0.00216668	-0.0653826	-0.0845257	0.092851	-0.0251503	0.00432156	0.000137823	#635B6D	1.42979			0		5.476	2.37528	2.5953	1.14909	0.979248	1.14852
		233	Mayo	79.0308	0	12	3	3	0	5.34	0.5	1	26	0.0307792	-0.0285287	-0.0899842	-0.0170922	-0.0218586	0.00551974	0.0141822	-0.0214627	0.0355929	0.0257594	#56B251				0		6.6152	2.6497	1.54033	1.6363	0.950879	1.26142
		234	Mayo	75.4908	1	19	3	4	1		0.5	1	28	0.0171226	-0.0587812	-0.00688388	0.00180956	0.0200196	0.0209944	-0.0366786	0.0156181	-0.00707146	0.00587413	#41695E	1.68822			0		6.3262	2.75359	2.33087	1.48226	1.00699	1.19898
		235	Mayo	84.8843	1	17	2	3	0		0.5	2	27	0.00112838	-0.0338104	0.00345446	0.0335156	-0.0408008	-0.0206361	0.0596562	-0.00230594	-0.00335643	0.0074153	#53606D	1.29681			0		5.5077	2.52989	1.52651	1.17631	0.786586	1.24606
		236	Mayo	83.7262	0	14	3	4	1		0.5	1.5	23	-0.0462847	-0.02902	0.00866887	-0.0304324	-0.0311078	-0.0102609	0.0278419	0.00567131	-0.00154767	0.0443122	#565C98				9		6.5755	2.45867	2.53202	1.40361	1.17825	1.15481
		237	Mayo	81.6099	1	16	3	4	1		0.5	1.5	17	-0.0438296	0.0218479	-0.115801	0.000391553	0.107703	-0.0278333	0.0309917	0.0988908	-0.0363131	0.00595844	#7AC996	2.18405			0	0	3.995	2.0169	2.61927	1.02781	0.973467	1.07698
		238	Mayo	61.6975	1	18	3	4	1	2.52	0.5	1.5	29	-0.0636444	-0.0248424	0.0574425	-0.0178801	-0.048349	0.045659	0.0232458	0.0742587	0.0216674	0.0711456	#5931A8		2	1	3	1	7.9647	2.47718	1.70462	1.17565	1.15031	1.07369
		239	Mayo	68.3231	0	17	3	4	1		0.5	0.5	30	0.0193262	-0.028214	-0.110263	-0.0146615	-0.0377099	0.0727815	0.075632	-0.115473	0.10223	-0.0643158	#57C45C				0		6.8854	2.62872	1.6601	1.57194	0.675147	1.31047
		240	Mayo	77.8289	0	16	3	4	1		2	10	13	0.0236813	0.0504788	0.0171114	0.129347	0.0302955	0.0243888	-0.0278428	-0.0257176	-0.120127	-0.00347947	#8D5458				0	0	5.4669	1.9894	2.26833	1.00325	0.894758	1.17891
		241	Mayo	60	0	16					0.5	1	26	-0.0712377	-0.0403809	-0.0154008	-0.0525168	0.0287283	-0.00919644	-0.0362079	-0.0669582	0.0370335	0.0200379	#4E71AF	1.71725			0	0	6.6803	2.79075	1.99351	1.52604	1.09219	1.11872
		242	Mayo	61.6235	0	15	3	4	1		0.5	1	27	-0.00214605	-0.0527106	0.043708	0.0302349	0.053188	0.00838245	-0.0254442	-0.0379976	-0.0362544	0.0308913	#463D70	1.40593			0	0	7.1674	2.96698	2.47948	1.43002	0.833024	1.24038
		243	Mayo	73.5113	1	12	3	3	0	16.03	1	5	21	-0.0638379	-0.0187156	0.0302076	-0.0450861	-0.0366064	0.0414761	0.0814298	0.00642198	-0.00166897	-0.0390257	#5D49A8		2	1	17	1	7.4613	2.42696	1.50508	1.24666	1.07026	1.03549
		244	Mayo	83.0034	1	16	3	4	1	7.59	0.5	4	26	-0.00979791	-0.0600572	-0.0689657	0.0177372	0.000184368	-0.0193122	-0.0475994	0.075891	-0.081615	0.00381837	#41A077				0		5.1967	2.17758	3.49339	1.20906	0.976384	1.18712
		245	Mayo	83.4524	1	18	3	4	1		0.5	1.5	28	0.0374884	0.0343055	0.042029	-0.0159096	-0.012673	0.0925805	0.0190382	-0.0058473	0.0322465	0.0150571	#823F4B				16		7.6643	2.45606	2.02551	1.20857	0.755992	1.20165
		246	Mayo	82.7926	1	18	3	3	0		1	9	5	-0.0130023	0.0265993	-0.104442	-0.100401	0.104535	-0.0145737	0.0383021	0.0280168	-0.0635235	0.0701516	#7DBF7A					0	5.0535	2.12106	2.41416	1.248	0.815243	1.08683
		247	Mayo	82.2615	0	12	3	4	1		0.5	1	29	0.0175002	0.0225884	0.0252471	0.0188599	-0.022524	-0.0809669	0.0565897	-0.00441942	0.0547533	0.0342015	#7A4D5E	1.25982			2		5.7045	2.56243	1.87931	1.24858	0.979558	1.14891
		248	Mayo	79.8494	1	18	3	4	1	3.98	0.5	3.5	22	0.0418807	0.0250273	-0.00223744	-0.0784371	-0.0743067	0.0122235	0.00783077	-0.0853712	-0.0654214	0.0356152	#7C6547				0	0	5.1453	2.44566	2.22563	1.05708	0.894545	1.13285
		249	Mayo	70.9021	1	20	4	4	1	3.56	1	6	13	-0.0493002	-0.00932654	0.0322974	-0.0325155	-0.0247436	0.0248672	-0.0410334	0.136877	0.00381656	0.0732588	#64479B	1.20619			4	1	5.936	2.51878	1.79005	1.05253	0.889583	0.977274
		250	Mayo	49.1006	0	12	3	3	0		1	5.5	19	-0.0537326	0.0313008	0.0280767	0.00482074	0.0624584	0.0590624	0.018049	-0.0528598	-0.0217396	-0.0435703	#804B9F				0	0	6.3524	2.25259	2.11321	1.00458	0.946119	0.985678
		251	Mayo	91.5483	1	14	3	3	0	6.4	3	18		0.00637284	-0.00679138	0.0101914	0.0134861	-0.00161571	-0.0195632	0.115776	0.0493527	-0.0838971	-0.0149582	#665B68				9		4.0924	2.11185	2.53754	0.987763	0.917864	1.23747
		252	Mayo	92.1287	1	18	3	3	0		0.5	2.5	26	0.0539759	-0.0209806	-0.0292336	-0.000861453	0.00191023	-0.0365124	0.0349207	0.0967445	-0.0580147	0.024677	#5C7D3C				1		3.8978	2.41629	2.65804	1.35326	0.99711	1.29674
		253	Mayo	75.7016	0	14	3	3	0		1	5.5	22	-0.038945	0.0341445	-0.0764523	0.0523652	0.0366078	0.00859468	0.0261815	0.124478	0.0439169	0.0586301	#82A691	2.07936			0	0	4.6604	2.1354	2.74379	1.14704	0.773171	1.20208
		254	Mayo	77.2649	1	11	3	4	1		0.5	1.5	23	0.0848883	-0.0201064	0.0535258	0.0591295	-0.109637	0.0171814	-0.0175932	0.0455977	0.0302597	-0.0379467	#5C3520				0		6.6093	2.46372	2.11588	1.46264	0.951947	1.24511
		255	Mayo	77.588	1	16	3	3	0	14.66	1	7	17	-0.0911192	0.00247172	-0.0745945	-0.00154921	-0.0921295	0.0599054	-0.0248849	0.0948179	0.0183115	0.0238628	#6CA5C1		3	2	14	1	7.5605	2.46045	1.87586	1.14227	0.523708	0.935014
		256	Mayo	79.833	0	18	3	4	1		1	4.5	23	0.0064986	-0.0237645	-0.0263603	0.00261685	0.145904	-0.0428026	-0.0364903	0.0454615	-0.0160639	0.0392745	#5A7B68				0		3.9055	2.51039	2.66058	1.30831	0.706423	1.43597
		257	Mayo	75.4086	0	14	3	4	1		0.5	2	23	0.0578723	0.0311954	-0.177458	-0.11123	-0.163457	-0.00482982	-0.0847568	-0.0736851	0.00133311	-0.0762934	#80FF39				0	0	5.4399	2.30734	2.85492	0.989764	0.633652	1.48425
		258	Mayo	73.0513	1	16	4	4	1		0.5	0.5	27	-0.00786045	-0.0186271	0.0162866	-0.00824088	-0.00834592	0.0520441	0.0690736	0.00786054	-0.0317377	0.0288707	#5D5575		0	5	2		6.6834	2.60465	1.81165	1.33464	0.973784	1.07473
		259	Mayo	71.0198	1	14	3	3	0		0.5	2	18	-0.0960239	-0.0189854	-0.0339517	-0.0440287	0.0771904	-0.0924722	-0.00241802	0.0206482	0.0434033	0.0444095	#5D81C6				0	0	7.2688	2.52093	2.02537	1.40264	1.15797	1.2315
		260	Mayo	64.8214	1	15	4	4	1		1	5	12	-0.0266313	0.0114734	0.0407555	0.0195353	0.0438853	-0.0312711	-0.00624712	-0.0188416	-0.0528445	-0.0891314	#724086	1.8395			0	0	5.919	2.41418	2.1216	1.24521	1.16497	1.04957
		261	Mayo	71.9671	1	12	4	4	1	4.9	0.5	0.5	26	-0.0092836	-0.0495602	0.0415019	0.046122	0.0332904	-0.00645175	-0.0117139	-0.0408553	-0.00281463	0.0509532	#483F76				0	0	8.3822	2.45939	2.39179	1.52669	1.0481	1.27861
		262	Mayo	78.7899	1	15	3	3	0		0.5	2.5	24	-0.0735525	-0.0305947	-0.00617579	-0.0135764	-0.0508393	-0.0247706	0.0757523	0.0391756	-0.00878895	0.0187414	#5569B1	1.39876			16	1	6.6977	2.27158	2.53763	1.22995	1.10789	0.997648
		263	Mayo	78.8966	0	16	3	3	0		2	9	20	0.03744	-0.00519258	0.0582684	0.0302943	-0.0144207	0.00957	0.0544579	-0.00647467	-0.0498938	0.05729	#67304B	1.76868			0	0	6.0446	2.30004	2.87747	1.07974	0.71635	1.14152
		264	Mayo	77.911	1	18	4	4	1		0.5	1	21	0.00904179	-0.0217534	0.00917463	0.0126057	0.0374817	0.0430227	-0.039487	-0.0630348	0.0701771	0.0746766	#5B5B65				0	0	6.9467	2.56365	2.39704	1.4782	0.95633	1.29499
		265	Mayo	71.1266	1	16	3	3	0		0.5	0.5	28	-0.00955363	0.000170581	-0.0120759	0.00460592	-0.0334427	-0.0221727	-0.0937673	0.0373126	0.0999161	-0.079759	#6A6E76	1.32962			0	0	7.131	2.96706	2.37299	1.43154	1.15239	1.15049
		266	Mayo	81.4209	1	19	3	3	0		0.5	0.5	29	0.0154165	-0.0471547	0.00350279	-0.02879	-0.0154489	-0.00466352	-0.0681409	-0.00207515	-0.0312581	0.0204075	#4A605F	1.24119			0	1	5.5375	2.62068	2.00516	1.32373	0.742636	1.26114
		267	Mayo	72.0575	1	12					0.5	2.5	26	0.0108433	-0.0182012	-0.0191927	0.0320535	-0.00490606	0.0102804	0.0423548	-0.0271236	-0.00434804	0.0153455	#5E7464	1.40872			0	0	5.5442	2.44499	2.70848	1.34954	0.594745	1.30638
		268	Mayo	81.9329	0	16	3	3	0		0.5	0.5	27	-0.00730664	-0.0616642	0.0762828	-0.0175804	-0.0279396	-0.0566047	0.0504117	-0.0269849	-0.112886	0.0447033	#3F2174				0		5.4285	2.53229	1.58919	1.30991	1.07205	1.13422
		269	Mayo	60.4983	1	20	3	4	1		0.5	3	28	-0.0563453	-0.0289099	0.016023	0.0374004	0.108104	0.0270726	-0.00606665	-0.0456348	-0.0328924	-0.0131961	#5655A1	1.95375			0	0	5.4597	2.75539	2.24566	1.15494	0.934346	1.32533
		270	Mayo	91.0719	1	12	3	4	1		1	7	21	0.0331211	0.00629253	-0.0376581	0.0300691	0.0340632	-0.0228644	0.00302848	0.058588	-0.0367217	0.0462156	#6F844F	1.27994			13	0	3.6125	2.32068	3.27617	1.16695	0.936935	1.51083
		271	Mayo	75.9726	1	8	3	3	0	12.88	0.5	1	21	0.00946924	-0.00818081	0.0320624	0.015791	-0.00271206	-0.0141706	-0.0274573	-0.0164637	-0.0995972	-0.00225783	#654765				9	1	8.2992	2.63848	2.14863	1.36182	1.184	1.1094
		272	Mayo	77.5661	1	17	3	4	1		0.5	1.5	26	0.0504886	-0.00524703	0.0236242	0.0849067	-0.0251632	-0.00672057	-0.0172155	-0.0045033	-0.048605	0.012925	#674F3F				1	1	4.8479	2.46501	2.52277	1.19496	0.695074	1.20736
		273	Mayo	79.3292	0	15	3	3	0	4.97	1	6.5	18	-0.00738629	0.0446713	-0.0284538	-0.0110049	-0.0539663	0.0804876	-0.0314435	0.0414355	0.0470827	-0.0179161	#897C74		3	4	16	1	7.6874	2.43854	2.10505	1.33406	1.00043	1.10583
		274	Mayo	85.9329	0	18					1	4.5	21	0.00760732	0.00603937	-0.0127469	-0.017741	0.0103334	-0.00905889	0.0406975	-0.0638141	-0.0280571	0.0311584	#6F6F67	1.58404			4	0	4.6076	2.41172	2.48422	1.27643	1.07544	1.3096
		275	Mayo	79.6386	0	13	3	4	1		1	9	18	0.0494705	0.0496859	-0.0277511	0.0185973	-0.00716785	-0.0231992	0.0613017	0.0110899	0.0136221	0.0937737	#8D7C40	1.61568			0	0	3.667	2.17297	2.80369	1.0665	0.950882	1.23994
		276	Mayo	75.2142	1	16	3	4	1	8.11	0.5	2.5	28	0.0273818	0.0591618	-0.135266	-0.0552438	-0.133129	0.0596598	-0.0284324	-0.055252	-0.00232503	-0.0240535	#94DA55		2	2	10	1			1.58056	1.04357	0.906526	1.13991
		277	Mayo	85.0267	0	12	3	3	0		0.5	1	27	0.0148823	-0.0486824	-0.0631664	0.00309113	-0.0237469	0.0550971	0.0696933	-0.00234223	0.00648688	-0.0984297	#489B60				0		5.9833	2.54909	1.76541	1.27457	0.919161	1.41867
		278	Mayo	81.4045	0	16	3	4	1	18.29	0.5	3	19	0.0185232	0.00605725	-0.109206	-0.0511926	-0.0755974	-0.0441341	-0.0278654	-0.0798094	-0.0804574	0.122711	#6FC35D		0	6	2	0	3.8704	2.28578	3.02267	1.01468	0.646269	1.48649
		279	Mayo	61.1745	0	12	4	4	1		1	6	21	-0.038213	0.00737407	0.0288427	0.0758598	0.0256201	0.0650069	-0.0400866	-0.0137498	-0.0318107	0.0299563	#6F4A91	2.70142				0	6.3447	2.35081	2.49089	1.15783	0.823688	1.10699
		280	Mayo	63.8303	1	16	4	4	1		0.5	1.5	24	-0.0123337	-0.00666259	0.0490293	0.0620085	0.0538795	0.0722849	0.00863673	-0.0707174	-0.0451414	5.93e-05	#663879	1.7986			0	1	5.7047	2.49944	2.23397	1.22597	0.80574	1.28012
		281	Mayo	70.0561	0	16	3	4	1	5.82	0.5	3.5	17	-0.0416008	0.00634995	-0.0609143	0.0363984	-0.0273641	0.0792985	0.0453006	0.0784023	0.0499392	0.0600535	#6F9994		3	4	0	0	4.9031	2.3519	2.45376	0.943671	0.87942	1.2179
		282	Mayo	55.5017	1	18	3	4	1		0.5	4	15	-0.0110565	0.0947459	0.0660146	-0.00979531	0.0464275	-0.0166221	-0.015167	0.0163379	0.00190189	-0.000235941	#AC2A78				1	0	5.8853	2.6468	1.93712	0.929842	0.92248	1.09877
		283	Mayo	67.8166	0	18	2	3	0		0.5	1	28	-0.0414647	-0.0351602	-0.0804583	-0.0692004	0.031312	-0.0575498	0.0208156	0.0527515	0.0932856	0.0259135	#52AA94				0	0	6.0886	2.55707	2.68914	1.12207	0.753296	1.27282
		284	Mayo	82.1547	1	16	3	4	1	9.84	0.5	3.5	22	-0.0119226	-0.0190372	-0.0654706	0.0222649	-0.00349679	0.0499353	0.0525805	0.0869306	-0.00410099	-0.0307152	#5D9D79		2	5	3	0	5.36	2.20872	2.60865	1.03437	1.05014	1.04726
		285	Mayo	79.258	0	12	3	4	1		0.5	2.5	26	0.0318895	-0.0417685	0.0249152	0.0882332	0.00917345	-0.00387949	-0.0381795	0.0113824	-0.0633673	0.0113237	#4D4E50				0		5.3979	2.63414	2.74501	1.29811	0.792614	1.13028
		286	Mayo	88.052	0	18					0.5	1.5	25	0.0138733	0.00392352	0.026214	0.0300193	0.0496107	-0.0500683	-0.00322019	0.0527042	0.00619901	0.029999	#6D4C61	1.61891			0		5.3352	2.47654	2.6718	1.17297	0.859937	1.12709
		287	Mayo	89.7495	1	16	3	3	0		0.5	2.5	18	0.0585888	0.00226057	0.0335567	0.0302473	0.0291983	0.0126731	0.0270379	-0.0114155	0.0054441	0.0308739	#6C4638				0	0	4.6367	2.51874	1.54097	1.19458	0.997381	1.34622
		288	Mayo	84.9281	0	16	3	4	1		1	8	21	0.0339355	0.0720108	-0.016463	-0.0201545	-0.0425418	-0.0197887	0.0229037	-0.0194242	0.0527979	0.0455098	#9C724F				2	0	5.583	2.32229	1.57518	1.15359	0.894019	1.28045
		289	Mayo	91.7098	0	18	3	4	1		1	4.5	23	0.0624454	0.0463914	-0.0408543	-0.00506713	-0.0980927	-0.0019904	0.0559606	-0.0868429	-0.167432	0.146231	#8B8734		0	5		0	3.2521	2.08538	2.30623	1.06951	0.762881	1.36895
		290	Mayo	76.0794	0	14	4	4	1	12.19	2	11	10	-0.0341729	-0.00374604	0.00708155	-0.0318678	-0.012038	0.0548336	0.0545006	0.0206886	-0.0674283	0.089697	#685D8D		3	6	0	0	3.5907	2.46512	1.82976	0.994236	1.08334	1.24818
		291	Mayo	65.9247	0	13	3	3	0	4.58	1	6.5	21	-0.0664993	0.0234596	-0.00669814	-0.0221169	0.00222805	-0.121047	0.0276303	-0.108111	0.00163337	-0.0278592	#7B69AA	1.84839	0	6	7	0	6.018	2.4628	2.42888	1.07855	1.12887	1.21012
		292	Mayo	86.6283	1	18	3	3	0	6.03	2	11	6	0.0282986	-0.00138757	0.0699125	-0.02339	-0.00322936	-0.0438088	0.114188	0.0667377	-0.106004	0.00783361	#692654				8	0	5.3054	2.05124	2.83027	1.04893	1.02901	1.04322
		293	Mayo	84.7912	0	16	3	3	0	3.91	0.5	0.5	27	0.0286089	-0.0395842	0.0216108	-0.0432897	-0.0832212	-0.0376778	0.0977979	-0.0206485	-0.0269505	0.00378818	#4F5153				5		5.7037	2.50623	1.78916	1.31024	0.698696	1.19215
		294	Mayo	56.6078	1	18	3	4	1	7.78	0.5	1	27	-0.0273375	-0.00413025	0.0237669	0.00950423	0.0127708	-0.0226234	0.0113776	-0.0312727	0.0191375	0.00228	#674F87				0	0	6.5639	2.46428	2.0046	1.19558	1.0491	1.15922
		295	Mayo	63.1239	0	16	3	3	0		0.5	3	16	-0.00601101	0.0933046	0.0261606	-0.128485	0.0389761	-0.0462587	-0.0437998	0.0316655	-0.0263204	-0.00402005	#AB4D73				0	0	7.9903	2.37692	2.3651	1.14775	0.948918	0.922668
		296	Mayo	61.7112	0	13	3	3	0		1	4.5	16	-0.124029	0.00544134	-0.116746	0.0126269	-0.0178993	0.0485363	-0.00706552	0.019417	0.000471047	0.0713682	#6ECADF	1.71219			0	0	5.9786	2.44877	2.29494	0.933363	0.926184	1.08485
		297	Mayo	83.2936	1	16	3	4	1		0.5	2.5	27	0.0239019	-0.012556	0.0269555	0.0369638	0.0138249	0.0232947	0.0100228	0.0483425	-0.00122744	0.00814797	#624C58				1		5.5524	2.47343	2.01199	1.32024	1.03677	1.23674
		298	Mayo	81.9055	0	12	3	4	1		1	5	25	-0.000712213	0.0354958	0.0134768	0.0322679	-0.00296991	-0.0790195	0.0153165	-0.0376256	0.0158649	0.0772138	#83586E				0		5.0127	2.30021	1.79211	1.18566	0.915653	1.17114
		299	Mayo	72.616	1	16	3	4	1	13.98	1	7	16	-0.0642496	-0.0213067	-0.0180994	0.0276143	0.015889	0.0255899	-0.00536014	0.051621	-0.0913718	0.073031	#5C73A8				0	1	4.7309	2.25794	2.63303	1.02952	0.965163	1.222
		300	Mayo	69.9466	1	20	4	4	1	12.24	1	4.5	18	0.0093931	0.0172068	0.0645211	-0.0061487	0.0367312	0.0317522	0.00827201	0.0229717	0.00615359	0.0338413	#762B65		0	6	0	1	5.1427	2.48107	2.31604	1.0669	0.779519	1.17694
		301	Mayo	68.6215	1	18	4	4	1	7.79	1	4.5	21	-0.036564	0.00224915	-0.0368704	-0.0849212	-0.0206242	0.0410718	-0.0497618	-0.0693253	-0.0292206	-0.0103118	#6C848F				11	0	5.8302	2.5032	2.46213	1.31116	0.844912	1.15481
		302	Mayo	79.1677	0	12	3	4	1	16.43	1	9	23	0.0177827	-0.0400556	0.0836828	0.00766344	-0.0559943	-0.0625784	0.0944295	-0.0429473	-0.114978	0.0330444	#4E1A5D				0	0	4.3033	2.41518	2.2931	1.19559	0.977321	1.13273
		303	Mayo	83.8467	0	20	3	4	1	14.21	0.5	3.5	18	0.0115061	-0.00537571	-0.0560346	-0.0277209	-0.0624	-0.00836188	-0.130613	-0.0127075	-0.200184	0.033078	#679563		0	6	0	0	5.944	2.34338	2.96478	1.27748	0.985365	1.07505
		304	Mayo	91.321	1	14	3	3	0		0.5	2	26	0.0375049	0.00127116	0.03303	0.0198071	-0.0370974	-0.041546	0.0403586	-0.0419429	-0.0581637	0.0382194	#6B474B				3		5.2171	2.50254	2.40568	1.33662	1.10124	1.22665
		305	Mayo	69.2402	1	12	2	3	0		0.5	3.5	26	0.013682	-0.093982	0.043046	0.00690033	0.00190897	-0.0292652	-0.0187141	-0.00439905	0.00124787	-0.0216836	#293E61				0	0	6.954	2.59366	1.52631	1.70127	1.09906	1.2981
		306	Mayo	79.3402	1	16	3	4	1	8.88	0.5	2	17	-0.0097666	0.0701181	-0.0572843	0.0551724	0.00598696	-0.0347071	0.0309453	-0.0285912	0.0293898	-0.000800259	#9B9677				0	0	6.2495	2.15284	2.12815	1.14853	0.87798	0.981818
		307	Mayo	57.243	0	13	3	4	1	11.11	2	13	6	-0.00897517	0.152852	0.0153483	-0.00892087	0.0341483	-0.0472208	0.0283492	0.0268371	-0.0271712	-0.0395953	#D55676		3	6	0	0	4.5054	2.20505	1.8416	0.76081	0.899403	0.989162
		308	Mayo	81.2621	1	16	3	4	1	19.36	1	8	11	0.0810726	0.0256303	-0.021283	0.00576442	0.0962144	0.0389873	0.0421399	0.0812159	-0.105108	-0.0204532	#7C7623		2	6	0	0	4.6754	2.03001	2.20985	1.11381	0.818208	1.16513
		309	Mayo	67.6359	1	17	3	3	0	13.51	3	13	7	-0.0846541	0.021736	0.0799021	-0.0348522	-0.0159144	0.0166135	0.0490957	0.0098089	-0.00311331	-0.00242535	#791DBB		3	4	13	1	7.0894	2.41329	1.88389	1.08462	0.845401	0.938979
		310	Mayo	75.8522	1	18	3	3	0		1	5	26	-0.0426304	-0.00346153	0.0396124	-0.0276739	-0.0252359	-0.0187909	0.0594059	0.0693182	-0.0449669	-0.0444848	#684195				23	1	6.3988	2.56435	1.71484	0.986812	1.1951	0.942529
		311	Mayo	72.2574	1	12	3	4	1	8.68	2	10	21	0.0679882	0.0110334	0.0329269	0.0506476	0.00535549	0.0345959	0.00536525	0.045268	-0.0299068	0.0238829	#72472F		0	6	0	0	5.0568	2.32584	2.52376	1.06002	0.895	1.1744
		312	Mayo	77.9877	0	12	3	3	0		1	4.5	24	0.0676408	-0.0641814	-0.0362844	-0.030704	-0.0351779	0.0577368	-0.0929285	-0.0617504	-0.0121775	0.103447	#3E8330	1.38355			0	0	4.3521	2.5616	1.96029	1.66458	0.943826	1.44756
		313	Mayo	85.681	0	16					1	5.5	24	0.0396302	-0.0175774	-0.0291383	-0.0857583	-0.0114011	0.115762	-0.0427354	0.0113855	0.0277206	0.046121	#5E7D49	1.08811			0	0	5.222	2.6149	1.56664	1.49719	0.854538	1.45932
		314	Mayo	77.8919	1	20	4	4	1	16.74	2	12	6	0.00126069	0.034297	0.00543082	0.0582974	0.06627	0.0501912	0.0230491	0.044063	-0.0185188	-0.0556362	#825F6C		2	6	0	0	5.5623	2.20057	2.9064	1.11028	0.82784	0.946979
		315	Mayo	60.7967	1	16	4	4	1	13.36	1	10	10	-0.0676862	0.061426	0.00984048	0.0105158	-0.0104402	-0.0245095	-0.0368954	-0.024403	-0.0509835	-0.0334102	#955BAC		2	6	0	0	4.2923	2.23196	2.29124	0.825208	0.866206	1.15257
		316	Mayo	71.614	1	18	2	4	1	11.33	2	9	0	-0.0580976	0.11017	-0.130453	0.0488232	-0.022814	-0.0199545	0.064257	-0.0149997	-0.0757754	0.021284	#B7D6A3		2	5	3	1	3.8457	1.84979	2.67996	0.835154	0.923637	1.05902
		317	Mayo	84.1533	0	13	3	3	0		1	4.5	24	0.0295845	0.020979	-0.0148349	-0.0313736	-0.0301323	-0.0367198	0.0515076	-0.0279622	0.00230429	0.0400707	#797053				0		6.0111	2.4435	1.61158	1.27554	0.981252	1.20259
		318	Mayo	64.2984	1	16	3	4	1		1	4.5	27	-0.0230062	0.000663774	0.0315154	0.0672742	0.0215827	0.00827319	-0.0078462	0.019726	-0.0323771	0.029797	#6B4883				0	0	3.9568	2.17525	2.72514	1.08591	0.593779	1.21004
		319	Mayo	74.9377	0	16	3	4	1		1	6	21	0.0554706	0.0599257	-0.0575491	0.0390646	-0.00174495	-0.0295144	-0.0601401	0.0464408	0.0830918	0.00409888	#94963B	1.67557				0	4.7975	2.15063	2.5272	1.31085	0.974368	1.3783
		320	Mayo	60.5613	0	12	4	4	1		0.5	2.5	27	0.00993505	-0.030761	0.0894718	0.0664933	0.0696477	0.0581424	-0.0551095	-0.0897892	0.0380645	-0.0620709	#551565				0		7.1131	2.73556	1.89822	1.81435	1.01294	1.26344
		321	Mayo	71.0965	1	14	4	4	1	10.21	2	11	17	-0.0581912	0.0988669	0.0705519	-0.0081907	-0.010424	-0.00188602	-0.0293203	0.129279	0.0660165	0.0614377	#AF26A3		3	3	22	1	7.5701	2.3583	1.95337	0.969136	1.18516	0.906856
		322	Mayo	69.4702	1	14	3	4	1	9.39	2	14	11	-0.116247	-0.0276296	0.0489598	-0.0343968	-0.0607701	-0.00432832	0.0580812	0.00933927	-0.0442084	-0.0244239	#5739D8		3	3	22	1	6.6471	2.33109	1.77538	0.84919	1.15384	0.899663
		323	Mayo	75.9288	0	7	3	4	1		1	9	5	-0.022231	0.047717	-0.127695	0.0660331	-0.00291443	-0.00181448	-0.0245701	-0.0869916	0.0309507	-0.0884963	#8CD382				0	0	4.5531	2.58275	2.49971	1.23761	0.827179	1.48902
		324	Mayo	72.4517	0	20	3	3	0		1	6	21	-0.135955	-0.0898021	-0.0711405	-0.0307812	0.0678122	0.0393322	0.0424902	-0.00954651	0.0152979	0.119055	#2CA2EA				0	0	7.0678	2.39451	2.981	1.23234	0.807085	1.08228
		325	Mayo	75.77	0	16	3	4	1		1	5.5	26	-0.0181535	-0.0363628	-0.0206221	0.0456088	0.0244554	0.0362151	-0.0295791	0.016392	0.025269	0.0370234	#51767E				0	0	5.0031	2.44219	2.50397	1.44014	0.911182	1.42481
		326	Mayo	66.9049	1	19	3	4	1		0.5	3	27	-0.0189237	-0.0038666	-0.0154931	0.032914	0.0102569	0.0234743	-0.0209527	0.0561516	-0.0475715	-0.0631763	#68717F				0	0	5.5466	2.32736	2.77631	1.03098	0.556285	1.10038
		327	Mayo	65.7002	1	16	3	4	1	19.11	0.5	1.5	26	-0.0100217	0.0115149	0.0389503	-0.0624192	0.00173172	-0.102438	-0.0421266	0.0220353	0.00944421	-0.0597589	#724177				0	0	6.8297	2.44373	2.52764	1.25953	0.793004	1.17087
		328	Mayo	67.05	0	16	3	3	0	12.34	1	5	20	-0.11723	0.012343	-0.063043	0.0690834	-0.0900122	-0.0745879	-0.0111269	0.0141867	-0.0121922	-0.0150545	#739BD9				0	0	8.103	1.99263	2.06132	1.00627	1.17125	0.974762
		329	Mayo	81.8727	0	12	3	4	1		0.5	1	27	0.0191345	-0.0551541	0.00234206	-0.0190812	-0.0246739	-0.0155326	0.062035	-0.0187465	-0.0742191	-0.0344089	#44615C				3		6.1842	2.49319	2.94206	1.20765	1.03938	1.26107
		330	Mayo	79.9097	1	15	3	3	0	13.84	0.5	1	21	0.0246	0.0596996	-0.0233905	0.0207228	0.0216032	-0.0523901	-0.0547859	0.117587	0.0147297	-0.0772416	#947857		0	6	1	0	5.6164	2.35212	3.50756	1.14932	0.841845	1.07333
		331	Mayo	76.9254	0	16	3	4	1	9.24	2	13	7	0.0116901	0.0173451	0.0376382	-0.0675405	0.0801503	-0.0309918	0.011995	0.0319324	-0.0149493	-0.0106573	#764263		3	6	5	0	3.9171	2.26117	2.39496	1.07867	0.941248	1.09285
		332	Mayo	52.6215	1	11	3	3	0		2	10	10	-0.0903083	0.0706302	0.0362652	0.025197	0.0312819	0.0375407	0.00324112	0.00908363	-0.00441314	0.0442493	#9C44C0				0	0	7.0363	2.412	1.82803	0.902526	0.614342	0.930868
		333	Mayo	65.6783	0	15	3	4	1	8.36	2	13	11	-0.0480962	0.0655337	0.109532	-0.00717145	-0.0284964	-0.0492057	0.0435361	0.000139709	-0.0566572	0.0624606	#98039A		3	4	14	1	6.839	2.50915	2.07414	0.982812	1.12572	0.890858
		334	Mayo	75.9836	0	19	3	4	1		0.5	3.5	23	0.0408562	-0.0361588	0.0182104	0.0718222	0.0888592	0.0176354	-0.050425	-0.00111881	-0.0413652	0.0534215	#515448	1.64161			0	0	5.7616	2.39627	2.65063	1.51027	0.869829	1.16558
		335	Mayo	61.6153	1	17	4	4	1		2	12	18	-0.0878139	-0.0223038	-0.0373325	0.0979432	0.0471234	0.0688414	0.0238852	0.0136398	-0.0536994	-0.00189813	#5B84BE				0	0	3.9126	2.15551	2.25108	0.972958	1.05367	1.22343
		336	Mayo	65.4894	0	18	3	3	0	10.9	0.5	3.5	15	-0.0949608	0.0319668	-0.144834	-0.106235	0.00689662	-0.0122564	0.0994169	-0.047228	-0.0177207	-0.0272894	#81E2C5				0	0	6.6026	2.03009	3.14193	1.10922	0.74747	1.06574
		337	Mayo	79.8713	1	12	3	4	1		2	12	4	0.0352683	0.036697	-0.0298591	0.0921608	0.0837672	0.0113275	-0.021748	0.0085319	-0.071912	0.0269216	#847E4D	2.4739			0	0	4.8318	1.94152	2.71098	1.06212	0.944188	1.04903
		338	Mayo	63.6934	1	14	3	4	1		0.5	0.5	30	-0.0328076	-0.0916224	0.050537	0.0399609	0.0383606	0.0159296	-0.00448665	-0.0406053	0.0332	-0.0221423	#2B378C				0	0	8.766	2.64893	2.20449	1.57908	1.14142	1.29104
		339	Mayo	84.4298	1	20	3	3	0		0.5	0.5	26	0.00962462	-0.0241938	0.0188284	-0.0178197	-0.0279052	-0.081294	-0.0171068	0.00317799	-0.0407819	-0.0270987	#5A5365				3	0	6.4787	2.42674	2.88567	1.29209	1.04138	1.13989
		340	Mayo	60.794	0	19	3	3	0		1	9	13	0.00917409	0.12613	0.113479	-0.0754627	-0.127894	0.0273286	-0.0733807	0.154453	0.0196123	0.0182803	#C20065				8	0	6.779	2.10711	2.63075	0.847776	0.865401	0.884316
		341	Mayo	79.436	1	12	3	4	1		1	5.5	22	-0.00232035	-0.055464	-0.00610365	-0.0242865	0.0243073	0.0507582	0.0412534	0.0899305	-0.0192641	-0.00664592	#446970	1.77315			8	1	5.3073	2.47678	2.59126	1.2266	1.03729	1.36435
		342	Mayo	61.7604	0	16	3	4	1		2	13	6	-0.151763	-0.016421	-0.030097	-0.0613699	0.004695	-0.136036	-0.00808797	-0.00894102	-0.0628896	-0.0966735	#5F7EF9				0	0	5.4733	2.18244	3.10223	0.876493	1.01146	0.997603
		343	Mayo	71.2197	0	13	3	4	1		0.5	2.5	24	-0.0154387	0.0137368	0.0316984	0.0326646	-0.0226249	-0.0247702	0.0468542	0.00142395	-0.0837578	0.0207938	#74487C				0	0	5.4316	2.12762	2.92016	1.17853	1.03853	1.01088
		344	Mayo	56.1013	0	16	4	4	1		0.5	3.5	18	-0.0744841	-0.00927529	0.00703053	-0.0660054	0.0856664	-0.0180941	-0.00195892	-0.00820357	-0.0432153	0.024635	#645DB2				0	0	5.9027	2.4563	1.9249	1.24371	0.960527	1.1219
		345	Mayo	78.4312	0	20	3	4	1		2	14		-0.0034505	0.0608028	-0.0102284	-0.0447239	0.0602815	0.00784374	-0.0584987	0.0292581	-0.0814286	-0.00854525	#956C71	2.42445			14	1	4.333	2.13508	2.9942	1.03861	0.674341	1.1184
		346	Mayo	63.8576	1	20	3	4	1	2.66	1	4	19	-0.0815028	0.0111528	0.0792065	0.0275191	-0.0191072	-0.00531162	0.00106315	-0.0174707	0.0151307	0.00295469	#721EB8				10	1	7.8827	2.42311	1.74321	1.05731	1.31103	0.958957
		347	Mayo	54.6338	0	12	3	3	0		2	13		-0.110082	0.0444203	-0.0270873	-0.0875219	0.0106823	-0.131379	0.0120278	-0.0357516	-0.0887595	-0.100039	#897BD2				0	0	6.8029	2.03318	2.25565	1.04364	1.07123	0.984647
		348	Mayo	77.0267	1	16	4	4	1		0.5	2	26	0.0215032	-0.0353392	-0.0297011	0.0571261	-0.0196269	-0.159218	-0.0239497	0.0695597	0.0493518	0.117113	#527D5A	1.5165			0	0	5.0731	2.46495	2.88339	1.19769	0.622598	1.27874
		349	Mayo	71.5264	1	20	3	4	1		0.5	3.5	22	0.0160754	0.0522959	-0.0248922	-0.0183687	-0.0552405	0.0019683	-0.0640673	0.0799783	0.00831101	0.0447392	#8F795F				0	0	7.0831	2.37428	2.84449	1.17411	0.954148	1.03459
		350	Mayo	58.8912	1	14	3	4	1	8.26	1	9	9	-0.0835983	0.0332491	0.0366318	-0.0573789	0.044581	-0.157001	0.000736534	0.0111305	-0.00200859	-0.0949853	#8143BA		0	6	14	0	6.2641	2.15767	2.29175	0.999861	1.12821	1.05924
		351	Mayo	78.3956	1	20	3	3	0		0.5	1.5	25	0.0305427	-0.0304806	0.0346257	-0.0317462	0.0816593	0.0157457	-0.0478222	0.0112361	-0.00998688	-0.0105336	#554552				0	0	6.9755	2.47727	2.00285	1.54418	1.09025	1.16925
		352	Mayo	77.4538	1	16					0.5	0.5	27	0.0286006	-0.0137823	-0.00292423	0.0255112	0.00276437	0.0651778	-0.00379575	-0.0415917	0.0277383	0.0112626	#616653	1.38134			0	0	5.94	2.49285	2.27446	1.35483	0.546967	1.30154
		353	Mayo	87.6304	1	12	3	4	1		0.5	2.5	20	0.0464382	0.0245176	-0.0414189	0.0849839	-0.00126366	0.0219503	-0.00122561	-0.026823	-0.00523545	0.0111103	#7B8843				4	0	5.8128	2.28401	2.82744	1.13496	1.01543	1.27538
		354	Mayo	71.3101	1	20	3	4	1		0.5	1.5	30	-0.0824555	-0.022826	0.0395256	-0.00726231	-0.0313765	-0.0158867	0.0449939	0.0352242	0.0074751	0.0673779	#5A41B9	1.20679			7	1	8.2533	2.6538	2.14883	1.12301	1.17587	1.06023
		355	Mayo	56.2409	1	18	3	3	0	4.98	2	10	9	0.000144829	0.131814	0.0540657	0.0589681	-0.0387993	0.0673054	-0.0317321	0.0153317	-0.0690145	-0.000269474	#C6346D		0	5	3	1	6.3884	2.27872	2.2873	0.969428	1.05817	0.951242
		356	Mayo	70.4914	0	16	3	4	1		1	9	15	0.119732	0.15644	0.0339729	-0.0889848	0.0448673	-0.0487501	0.0383564	-0.00457494	-0.0103468	0.00187525	#D74600				3	0	6.5799	2.20993	2.4566	1.16208	0.846794	1.006
		357	Mayo	63.3785	1	16	3	4	1		1	5	24	-0.0769245	0.00544611	-0.00203955	0.00185701	0.0998255	-0.029032	0.0209185	-0.0299882	0.0575319	0.00503974	#6E65B4				0	1	6.9439	2.56877	2.30671	1.23903	0.919796	1.1643
		358	Mayo	58.0862	1	16	3	3	0	6.19	2	11	12	0.000895181	0.0818015	0.0935234	0.00669333	-0.0575351	-0.00757223	-0.0654586	-0.0111685	-0.039675	-0.063371	#A3116D		0	6	0	1	6.0613	2.24251	2.33403	0.979251	0.925981	1.00479
		359	Mayo	55.1786	0	12	3	4	1		2	11	10	-0.0571185	0.115354	0.0131666	-0.0164596	-0.0328187	0.0197037	-0.0415198	-0.0235388	-9.54e-06	0.019845	#BB58A2	2.80381			0	0	6.0108	2.24558	2.6144	0.896177	0.975609	1.00218
		360	Mayo	55.1431	1	12	4	4	1	5.85	2	10	8	-0.14575	0.0334647	-0.00457104	0.0136106	-0.0243193	0.0757886	0.043991	0.0248046	-0.0430538	0.0748872	#8267F3		0	6	13	0	4.8013	2.1025	2.33857	0.877701	0.882159	1.01361
		361	Mayo	66.5544	1	16	3	4	1		2	9	16	0.0163665	0.0351341	-0.0434475	-0.0423954	0.0849798	0.0612281	0.0425806	0.0127775	0.0164897	-0.0409344	#838A5F				0	0	6.3481	2.23133	2.85005	1.07669	0.721817	1.21965
		362	Mayo	84.3614	1	12	3	4	1		0.5	2.5	26	0.0573118	-0.00382465	-0.00504773	0.0675585	0.0113038	0.0420554	-0.0158162	0.00347022	0.0264601	-0.00894491	#686839					0	6.0868	2.37212	2.39061	1.42087	0.980737	1.25697
		363	Mayo	74.8419	1	20	3	4	1		1	7	23	0.00700224	-0.0167354	-0.00123097	0.0293341	0.0167612	-0.00652261	0.00113031	0.0675048	-0.0497275	-0.00243272	#5F6567	1.73379			0	1	4.3496	2.46282	2.32285	1.28458	0.854585	1.29943
		364	Mayo	57.4511	1	12	4	4	1		1	5	17	-0.107459	-0.00743475	-0.0241252	0.00306237	-0.0313633	-0.0196212	-0.0842216	0.0165069	-0.00438901	0.0304268	#6579D0				0	0	4.6419	2.633	2.50156	0.999322	0.989107	1.24839
		365	Mayo	71.5592	0	20	4	4	1		0.5	4	21	0.00329357	-0.0209364	-0.0192026	0.0279268	-0.0150283	0.100288	-0.00592537	-0.0252059	0.0398714	0.0418366	#5C746B	1.94843			2	0	4.3557	2.30119	2.52694	1.33125	0.915828	1.3157
		366	Mayo	76.46	1	16	3	4	1		1	9	8	0.0537092	0.0442879	-0.00291669	0.0422096	-0.0451595	-0.0206496	-0.0428743	0.00800644	-0.0561517	-0.0230239	#89663C	1.7992			2	0	5.2123	2.24635	3.0027	1.03241	0.804493	1.12506
		367	Mayo	80.564	1	18	3	4	1	7.18	1	5	22	0.0743374	-0.00659397	-0.0567888	-0.00401842	-0.0692608	0.000676121	0.034433	-0.0415738	-0.06578	0.0221173	#66952A		0	4	3	0	5.6368	2.28292	2.49261	1.32717	0.949057	1.39861
		368	Mayo	72.95	1	18	3	3	0		0.5	1.5	27	0.000721319	-0.015197	0.021158	-0.021228	0.0317675	0.00378507	-0.0694241	-0.0187211	-0.0190643	-0.00867853	#60516D	1.61729			6	0	7.129	2.54167	2.35325	1.36932	1.04345	1.09497
		369	Mayo	78.3025	1	14	3	3	0		1	9	15	-0.0213146	0.0243446	-0.00206559	-0.0295321	-0.000999083	0.0231822	0.0625314	0.0360006	-0.0340535	0.0457674	#7B6581	1.61452			1	0	4.9898	2.19804	2.69736	0.966637	0.788757	1.04271
		370	Mayo	88.8159	0	12	3	3	0		0.5	1	27	-0.02077	-0.00877182	-0.0304095	0.00628507	-0.0293673	-0.00102577	-0.0149825	0.0188141	0.0335447	0.0175409	#647E81				0	0	4.7785	2.48629	2.24834	1.23621	0.58983	1.1805
		371	Mayo	77.8672	1	16	3	4	1		2	13		-0.00336997	0.0922781	-0.10653	-0.0269607	0.131289	-0.024888	-0.0215527	0.0121166	-0.0241436	-0.00457674	#ABC171	1.58932			0	0	5.6302	2.01063	1.76996	1.06582	0.745897	1.12
		372	Mayo	56.8378	0	18	3	4	1		2	10		-0.075191	0.0984437	-0.0178786	-0.0245092	0.0639795	-0.0256519	0.0109053	0.0194333	0.00454505	-0.0191863	#AF73B2	2.26361			0	1	5.4316	2.11275	2.35087	0.903285	1.00405	1.10637
		373	Mayo	74.0753	1	20	3	4	1		0.5	1	26	0.0140195	0.0134573	0.0240575	0.0513189	-0.0609556	0.0953644	-0.0292593	0.0143856	-0.019564	-0.0722817	#744E61				0	0	7.0191	2.23944	1.53262	1.26068	1.02931	0.998853
		374	Mayo	66.7625	1	19	3	4	1		0.5	1.5	28	-0.10173	-0.00494115	0.0230161	0.014497	-0.0245681	0.0243339	0.0363835	0.0216248	0.0240594	0.0273754	#674FCB	1.28514			5	1	7.3743	2.52149	2.19739	1.08119	1.21871	0.926603
		375	Mayo	69.7413	0	14	3	3	0		0.5	3.5	11	-0.0816958	0.00911784	0.0138816	-0.0327628	-0.00620824	0.0069572	0.0587547	0.0340796	-0.0410699	0.0664135	#7157B8	1.99068			0	0	4.555	2.07567	2.18992	0.961158	1.09168	0.943167
		376	Mayo	68.7967	0	16	4	4	1		1	9	12	-0.0335329	0.00115892	-0.0821973	-0.0260978	0.136352	0.0281056	0.0763137	-0.00796776	-0.0523056	0.0429944	#6BAC8C	2.564			0	0	4.7862	2.297	2.44019	1.19737	0.802757	1.33608
		377	Mayo	57.0157	1	16	3	3	0	5.04	1	6	18	-0.0656923	-0.00403808	0.021073	0.0548866	-0.0625733	-0.0200827	-0.0277427	0.0177091	-0.0409328	-0.0796173	#6851AA				0	0	7.3478	2.35558	2.31379	1.01074	0.978402	0.997362
		378	Mayo	63.6851	0	16	3	4	1		0.5	2.5	27	0.0802652	0.025351	-0.0164312	0.0333153	0.127422	0.0191645	0.00239528	0.055247	0.0680391	0.0357512	#7C7224				0	0	5.9408	2.12275	1.5267	1.63411	0.907878	1.30395
		379	Mayo	73.4374	0	12	2	3	0		1	8	9	-0.0228447	0.0368193	-0.111878	-0.011919	0.237704	-0.00531542	0.0914649	0.0335448	0.00185615	0.0977055	#84C683				0	0	5.8263	1.986	2.10962	1.31549	0.70521	1.03919
		380	Mayo	57.306	0	16	2	3	0		1	6.5	22	-0.0949159	0.0055281	0.0813569	0.0419496	-0.0530702	-0.0445964	0.0187241	-0.0900215	-0.0395155	-0.0768659	#6E1CC5	2.13817			0	0	8.3806	2.58786	2.49329	1.1632	1.1141	1.03879
		381	Mayo	77.5222	1	16	3	4	1		0.5	3.5	24	-0.039562	-0.0286254	0.0284478	-0.0518098	-0.0630668	0.021023	0.0607763	0.0306399	-0.00970894	0.0208977	#564B92	0.98449			9	1	6.683	2.37736	2.70691	1.03962	0.66253	1.09515
		382	Mayo	57.5469	1	16	3	3	0		1	6	17	-0.027553	0.0604981	0.0352513	-0.0254623	-0.0350227	0.0557469	-0.100089	0.031349	-0.0254545	-0.038603	#944587	2.34314			0	0	4.868	2.40902	1.75495	0.895039	0.969262	1.25685
		383	Mayo	59.7426	0	13	3	3	0		3	17		0.0458703	0.213557	0.0380104	0.0462222	-0.121691	0.0120584	-0.0491519	-0.0369408	-0.022578	-0.073468	#FF4244				0	0	5.2815	1.89697	2.55661	0.757802	0.685046	0.99147
		384	Mayo	55.0226	1	12	4	4	1		1	6	17	-0.0343242	0.0465154	0.0315031	-0.0392619	0.0740186	-0.0366721	-0.0919319	-0.00960079	0.00234968	-0.00670798	#8B488D	1.88938			0	0	6.5821	2.54587	2.44024	1.21106	0.717249	1.26283
		385	Mayo	71.7782	1	16	3	4	1		0.5	2.5	27	0.0242079	-0.0405815	0.0118711	0.0321	0.0604301	-0.0142448	-0.00935834	0.0316072	-0.00850356	-0.0455139	#4E5957	1.74805			1	1	6.2767	2.43419	2.38717	1.29953	0.986689	1.20835
		386	Mayo	54.4394	0	14	3	4	1		1	8	16	-0.031476	0.0788398	0.0889062	-0.0644668	0.0265796	-0.041858	-0.0945047	0.00267968	0.0107717	-0.0315707	#A1168A	2.92158			0	0	7.4098	2.3559	2.35018	1.13288	0.972167	1.01028
		387	Mayo	66.8528	1	20	3	4	1		1	6	22	-0.0678114	0.0174485	0.022985	-0.0265369	-0.0728911	0.032823	0.0294784	0.0197856	0.0490129	-0.0277381	#764FAC	1.17034			21	1	7.4452	2.44882	2.04796	1.08446	1.17968	0.964788
		388	Mayo	71.8412	1	18	3	3	0		1	6		0.0709213	-0.0107472	0.0477755	0.036224	-0.00318835	-0.0162217	0.0723936	-0.0325852	-0.00223121	0.019682	#633A2D	1.26572			0		4.6732	2.4385	2.11983	1.18739	0.925537	1.32907
		389	Mayo	63.54	0	20	3	4	1		1	9	6	0.0604748	0.139648	-0.0157359	-0.158817	0.0552193	0.0151785	0.0278125	0.0107114	-0.0119252	0.0147001	#CC7136					0	5.3552	2.15217	2.55285	1.06309	0.86794	0.929331
		390	Mayo	70.4559	0	12	4	4	1		0.5	1.5	25	0.0161579	-0.0400594	0.0364011	0.0441877	0.0312436	0.0214526	0.0345807	-0.0794198	0.0343882	-0.00691914	#4E445F				1	0	5.5354	2.66349	2.59434	1.43103	0.990193	1.31573
		391	Mayo	64.4654	1	17	4	4	1		1	5	24	-0.00800714	0.0638371	-0.0593148	0.0670632	0.0183933	0.0767837	-0.0701583	0.014396	-0.011889	-0.0480075	#979775	2.30305			0	0	5.4635	2.23051	2.15912	1.14609	0.867805	1.10125
		392	Mayo	53.2402	0	20	3	4	1		2	15		-0.082785	0.0390667	-0.0422466	0.00694201	-0.0520746	0.133963	-0.0608971	-0.0208152	-0.0509745	-0.0678318	#8688B9	3.30023			5	0	6.2593	1.86982	2.17439	0.934648	0.744325	1.08378
		393	Mayo	63.7153	0	20	3	4	1		0.5	1.5	28	0.0143672	-0.027102	0.0663509	0.00653235	-0.01915	0.00916869	-0.0045335	-0.0525602	-0.0354242	0.0269173	#572960	2.19702			0	0	6.9292	2.49147	2.55325	1.31421	0.993409	1.23385
		394	Mayo	85.9713	0	12					1	5	24	-0.0101339	0.0131753	-0.118883	-0.0835605	-0.109331	-0.0181509	-0.00642525	-0.124569	0.0418132	0.0308943	#74CC77	1.14731			0		6.2777	2.64429	2.03262	1.04395	0.903998	1.27906
		395	Mayo	57.9767	0	16	3	3	0		1	7	12	0.0830873	0.0963247	0.0833582	-0.0665685	0.02886	0.023192	0.0254076	0.0432656	0.00225301	0.0304066	#AD1A22	2.58886				0	5.5374	2.13869	2.53879	0.962063	0.882838	0.982863
		396	Mayo	69.3634	0	12	3	4	1		1	6	16	-0.0653195	0.0825174	-0.122905	-0.180693	0.0804545	-0.0241418	0.0304548	0.0411908	-0.0113051	0.0193551	#A4CFA9				0	0	6.7042	2.32621	2.64699	1.07742	0.952642	1.06136
		397	Mayo	74.8747	0	20	3	4	1		0.5	2	24	-0.158818	-0.0353987	-0.112264	0.121147	-0.0666013	-0.00719992	0.0098138	-0.000317646	-0.00749255	0.112821	#52C6FF				0	0	5.9397	2.19884	1.95416	1.17526	0.958837	1.03875
		398	Mayo	62.7953	1	16					0.5	2.5	28	0.00923133	-0.0134729	-0.0637827	0.00708761	0.0574982	0.0576901	-0.0883965	-0.0796649	0.0560877	0.0145836	#619B65	1.72446			0	1	9.4593	2.69814	2.36341	1.63911	1.07648	1.23355
		399	Mayo	67.8686	1	14	3	3	0		0.5	2	24	-0.0975082	-0.0192525	0.0439499	-0.0729686	-0.0310142	-0.0114027	0.0285825	0.0399443	0.0714776	-0.00394303	#5D3DC7	1.24751			13	1	7.3052	2.54313	1.51422	1.13371	1.11449	0.905782
		400	Mayo	70.7844	0	25	3	3	0		1	5	21	-0.0607566	0.00831486	0.00407425	0.0643951	-0.0286386	-0.057241	-0.0828856	-0.0591671	-0.0598428	-0.00314217	#7060A5	1.90211			0	0	5.4288	2.39149	2.72408	1.24102	1.1018	1.12374
		401	Mayo	58.5216	0	12	3	3	0		0.5	4	23	-0.153668	-0.0288321	0.0011169	0.0464247	-0.0168849	-0.000436164	-0.0171143	-0.0391146	-0.0298676	-0.012898	#5662FA	2.41561			0	1	7.2087	2.4934	2.73119	1.17845	1.25661	0.921217
		402	Mayo	55.5756	0	12	4	4	1		0.5	2.5	24	-0.0592691	-0.0348624	0.0495925	-0.0483199	0.0482223	0.0425009	-0.102509	-0.0643328	0.0184551	0.0744925	#5238A4	1.88608			0	0	6.4956	2.61182	2.48455	1.41143	0.763375	1.20965
		403	Mayo	60.8487	1	14	4	4	1		1	5	22	0.0351486	0.121706	0.0490991	0.0798855	-0.0531328	0.0983632	-0.0281679	-0.00961595	0.0592387	0.00812064	#BF384D	2.12099			2	0	6.0709	2.31015	1.95077	1.03972	0.932246	0.924215
		404	Mayo	68.8405	0		3	3	0		0.5	3.5		-0.12214	0.0504213	-0.0758583	0.0829857	0.00825056	0.0269047	-0.0176117	0.0150268	-0.0430982	0.0297693	#8DA6DD	2.20923			0	0	5.5558	2.19944	2.26699	1.02582	1.01136	0.878861
		405	Mayo	63.6331	1	16					0.5	2.5	27	0.0607524	-0.0273978	0.0412871	0.0383272	0.130586	0.0523233	-0.0326163	-0.0490324	0.0184268	-0.045245	#573F36	1.39596			0	0	8.4458	2.32601	1.89387	1.53483	0.896316	1.20897
		406	Mayo	61.7659	0	16	3	3	0		1	8		-0.0194962	0.134056	0.073831	0.0343216	-0.100042	-0.0216752	-0.0909858	-0.0240475	-0.0149286	0.0186799	#C8237F	2.1383			0	0	6.3856	2.29917	2.35487	1.12378	1.07903	1.0283
		407	Mayo	70.5489	1	12	4	4	1		0.5	1.5	29	-0.0498453	-0.0190344	0.0646147	-0.0131286	0.0245499	0.0240573	0.0360402	0.0464437	0.0160619	-0.00266633	#5D2B9B	1.30485			4	1	8.1807	2.80848	1.56249	1.25488	0.929194	0.988468
		408	Mayo	73.8289	0	16	2	3	0		0.5	4	21	0.0188984	0.0360488	0.0428716	-0.0509285	0.0158353	-0.0436281	-0.0516602	0.0281274	-0.0196155	0.0804772	#833E5C	2.45283			0	0			2.94051	1.03204	0.829532	1.15037
		409	Mayo	53.4264	0	16					1	4.5	24	-0.0704835	0.015566	0.0261114	-0.0482322	0.0801732	-0.0642353	-0.0718843	-0.0476241	-0.00719023	0.0404764	#754DAE	2.46836			0	0	6.8308	2.60756	2.47958	1.17313	0.991608	1.08147
		410	Mayo	57.7385	0	12					0.5	1.5	25	-0.10128	-0.0800029	-0.0517829	-0.0105366	-0.0488877	0.0406378	-0.119706	-0.0214129	0.0315717	0.00383546	#3391CA	2.82998			0	0	6.5313	2.34944	2.11413	1.53676	1.07199	1.15434
		411	Mayo	65.4812	1	13	4	4	1		2	13	16	-0.0443737	0.0520313	0.0482486	-0.00205014	-0.0345467	0.0341804	0.0592724	-0.0156151	0.0449227	0.0107422	#8F3996	1.24362			11	1	7.9623	2.5954	1.62594	1.08453	1.0841	1.03705
		412	Mayo	61.2485	1	12	3	3	0		1	5	23	0.0132027	-0.0855719	0.0152687	-0.0862268	0.0490317	0.0508902	-0.115606	0.00206841	-0.0923183	-0.102298	#2F5662	1.26166			0	1	8.4701	2.89343	1.91297	1.68427	0.904914	1.14589
		413	Mayo	74.8392	1	20	3	4	1		0.5	0.5	23	0.0018046	-0.00525689	0.0426866	0.0485361	-0.00232189	-0.0390111	0.080879	-0.0111576	0.0366729	0.00945454	#673E6C	1.51488			5	0	6.4733	2.54652	2.03516	1.19389	0.818201	1.28221
		414	Mayo	66.2149	0	18	3	4	1		0.5	3.5	23	-0.0228462	0.0203017	0.034179	0.00152099	0.054461	-0.041406	-0.0616054	-0.0395795	-0.0270192	0.0304369	#784683	1.72106			0	0	4.3217	2.68623	2.97083	1.19086	0.937521	1.1202
		415	Mayo	78.9897	1	12					0.5	3.5	24	0.0228306	-0.0622668	0.0114771	0.0607979	0.0697967	0.0714223	-0.0611276	0.00206353	-0.070223	0.00956396	#3F5959	1.91312			0	0	5.6192	2.42226	2.6504	1.4195	0.679627	1.29847
		416	Mayo	52.9363	0	18	3	3	0		1	6	18	-0.00526357	0.111945	0.112582	-0.124875	0.0130973	-0.0524715	-0.115936	0.103193	0.0853942	0.143207	#B80172	2.75838			0	0	7.6692	2.61556	2.36714	1.1562	0.893954	1.07137
		417	Mayo	58.8556	0	16					0.5	1	28	-0.0304773	-0.0317957	0.0362022	0.0457488	0.0422423	-0.0561763	-0.0504469	-0.0403315	-0.0233815	0.014451	#54448A	2.15948			0	0	7.2325	2.5266	2.4098	1.26729	0.654492	1.23995
		418	Mayo	52.1533	0	12					2	9		-0.0731982	0.0337723	0.000206803	-0.0028831	0.0709242	-0.0781925	0.00274302	-0.00391424	0.0485114	-0.0794933	#8263B1	2.72159			0	0	6.2047	2.35216	2.22904	1.05673	0.978219	0.95002
		419	Mayo	57.1198	0	16					0.5	1	21	-0.0831764	0.0606031	0.0397193	0.0391773	-0.00960024	-0.0318919	-0.0130975	-0.0235879	0.00188492	-0.0503454	#9541BA	2.35017			0	0	6.4495	2.39614	2.51849	0.934396	1.12664	0.984932
		420	Mayo	78.3381	1	12					0.5	4	21	0.0478051	0.0151226	0.0303566	-0.108685	-0.0288389	0.125865	-0.0489485	0.00201286	-0.0434725	-0.019994	#754942	1.42033			7	0	8.3218	2.69751	2.77556	1.22415	0.931742	1.08111
		421	Mayo	73.4511	0	12	3	4	1	5.99	0.5	1.5	27	0.0668172	0.0342424	0.105026	0.0324753	-0.0664938	-0.0507426	-0.0204148	-0.0659487	0.0602028	0.00391444	#820730				8	0	7.1873	2.73242	1.89571	1.51357	1.00017	1.27717
		422	Mayo	56.2519	0	12					1	5	16	-0.0102199	0.0673731	0.0653524	-0.0245572	0.0219567	-0.0121566	-0.0394019	-0.00830846	-0.0249455	0.0282472	#992A77	2.90118			0	0	6.2882	2.32359	2.69352	0.967733	0.84991	1.09358
		423	Mayo	61.8179	1	18					1	5	14	-0.0616689	0.0405089	0.0289828	9.72e-05	-0.0831277	-0.0380046	-0.00324597	-0.0536916	0.0250008	-0.0410992	#874AA6	2.52281			0	0	5.0463	2.27303	2.36753	1.04688	0.739515	1.10288
		002_S_0729	ADNI	71.2498	0	16	3	4	1		1	5	22	0.0633232	-0.0264997	-0.00500266	0.0112157	0.0655688	0.109865	-0.0117088	-0.0176111	-0.0783196	0.0372813										1.23198
		002_S_1268	ADNI	86.9268	1	20	3	4	1		0.5	0.5	27	0.00981881	-0.0182486	-0.0200394	0.006693	0.049664	0.0365694	0.0645191	-0.0468952	-0.0128726	0.00445968										1.08431
		002_S_2010	ADNI	62.9979	0	20	3	4	1		0.5	0.5	30	0.00439	-0.0586816	0.0519118	0.0102693	0.0379464	-7.94e-06	-0.0116027	0.000540316	-0.0436046	-0.0462197										1.31601
		002_S_2043	ADNI	72.3368	0	20	3	4	1		0.5	2	30	0.0104945	-0.0777364	0.0673771	0.0225283	0.0618065	0.0639382	0.012444	-0.0337204	-0.00513125	-0.0188623										1.38251
		002_S_2073	ADNI	65.4456	0	20	3	3	0		0.5	0.5	28	-0.00850623	-0.0959235	0.0508888	0.00698082	0.0554955	0.0309531	-0.0261854	-0.053365	-0.00940142	-0.020376										1.48209
		002_S_4171	ADNI	69.4675	1	16	3	3	0		0.5	1.5	28	0.0352011	-0.0172359	0.0306806	-0.00564116	0.0779777	-0.0557117	-0.017541	0.0656985	0.0203706	-0.0828839										1.06129
		002_S_4262	ADNI	74.9815	0	16	3	3	0		0.5	0.5	27	0.0193261	-0.0149162	0.00703568	-0.00233866	-0.0467705	0.0572489	-0.0406929	-0.0393449	-0.0457529	-0.0242422										1.1351
		002_S_4447	ADNI	69.6263	0	19	3	4	1		0.5	1.5	30	-0.0292125	-0.0791719	0.0417218	0.0450146	0.0931476	0.0101958	-0.0380029	-0.0443792	0.00992553	0.00644557										1.42709
		002_S_4473	ADNI	76.8706	1	16	3	4	1		0.5	0.5	29	0.0208937	-0.0517274	-0.0325505	0.0133013	0.0166484	-0.00436933	-0.00281736	-0.0288815	0.0142517	-0.0685421										1.28702
		002_S_4521	ADNI	72.1506	1	18	3	4	1		0.5	2.5	25	-0.00316386	-0.00113746	0.0212525	0.0057969	0.109581	0.0136923	0.00780836	0.0110009	-0.038901	-0.0251692										1.11408
		002_S_4654	ADNI	77.5387	0	18	3	3	0		0.5	0.5	28	0.0328323	-0.0162962	0.0374676	0.0703252	0.0961655	-0.0281647	-0.0330385	-0.0300922	-0.044454	-0.00299319										1.24862
		002_S_4746	ADNI	71.2608	0	16	3	3	0		0.5	0.5	28	-0.0194975	-0.0366789	0.0484792	0.0306711	0.0120968	0.0198792	0.0220516	-0.0951871	0.0261776	0.00601964										1.18327
		002_S_4799	ADNI	68.0767	1	14	3	3	0		0.5	0.5	29	0.013495	-0.0998095	0.0871263	0.0172843	0.0914403	0.0912982	-0.0467152	-0.0787013	-0.0634524	-0.0307033										1.44831
		002_S_5018	ADNI	73.4182	1	17	4	4	1		1	5	23	-0.00386294	-0.00331885	0.0525367	0.0266008	0.131804	-0.0259804	0.0159819	-0.00188114	-0.037493	0.020354										1.01533
		003_S_4136	ADNI	66.768	1	20	3	4	1		1	5	24	-0.043907	0.101834	-0.0896167	-0.0143125	-0.0476009	0.0687221	-0.0114194	0.0505878	0.0297541	0.0119786										0.69726
		003_S_4152	ADNI	60.8652	1	18	3	3	0		1	6	20	-0.00613433	0.127437	0.0588162	-0.111366	0.00818659	-0.017642	-0.0899554	0.0832292	0.0274324	-0.0195108										0.78753
		003_S_4373	ADNI	71.2608	0	16	3	4	1		1	5	20	0.0300907	0.0339487	-0.0157832	-0.0123945	0.0482076	-0.0616394	-0.0285708	0.113859	-0.0047334	0.0180583										0.96229
		003_S_4524	ADNI	72.2628	1	19	4	4	1		0.5	0.5	27	0.0060907	-0.0930667	-0.0553157	-0.0287754	0.0503125	0.069892	-0.133174	0.00609383	-0.0554726	0.0503172										1.44235
		003_S_4892	ADNI	75.2416	0	11	3	4	1		1	5	24	0.0116365	-0.00939146	-0.0573702	-0.070118	0.0152719	0.0413383	-0.0541077	0.0176256	-0.0290996	-0.0611601										1.247
		003_S_5165	ADNI	78.9131	1	12	3	3	0		1	5.5	23	0.00909971	-0.0256509	-0.0240711	-0.0195468	0.0169967	0.0696815	-0.0529551	0.0395065	-0.0158143	0.0221186										1.08291
		003_S_5187	ADNI	61.5168	0	16	3	4	1		1	6	24	-0.0300167	-0.0245549	0.0326862	0.049879	-0.0287807	0.000996154	0.000800983	-0.0248894	-0.0370856	0.0295448										0.98506
		005_S_2390	ADNI	89.9384	0	12	3	3	0		0.5	0.5	26	0.00506499	-0.0326858	0.0161212	-0.0192575	-0.0549479	-0.0603403	-0.00754123	0.0153348	-0.0765663	0.0239921										1.16604
		005_S_4707	ADNI	68.0575	1	14	3	4	1		1	4.5	21	-0.0435615	0.0305609	-0.0446631	-0.0993378	0.018998	-0.00340433	0.00818266	0.0012457	-0.0646481	-0.0289656										0.93619
		005_S_4910	ADNI	81.5989	0	15	3	3	0		1	7	25	0.0385835	0.071737	-0.0845645	0.086015	-0.0333901	0.0745478	0.0678659	0.0718097	-0.0611172	-0.0204381										0.91907
		005_S_5119	ADNI	77.1937	0	12	3	3	0		1	8	23	0.029307	0.0456068	-0.00941694	0.0262215	-0.0504816	0.00177043	0.00209011	0.0589658	-0.0250414	0.0543846										0.94431
		006_S_4153	ADNI	81.4292	1	20	3	4	1		0.5	2.5	19	-0.0322829	-0.00788624	-0.0295505	0.0146131	0.0668105	0.0252634	-0.00946018	0.0535338	0.00480846	-0.0199682										0.99218
		006_S_4192	ADNI	84.4025	1	12	3	4	1		0.5	5	17	-0.0119671	-0.0315856	-0.0139519	-0.0182601	-0.0472546	0.00544343	0.0492185	0.0288578	-0.0378087	-0.00563901										1.03704
		006_S_4346	ADNI	71.3922	1	18	4	4	1		0.5	1.5	29	0.00760345	-0.0449493	-0.0457055	-0.0173401	-0.0241601	0.00367233	0.00877477	0.0333365	0.0264343	-0.0218074										1.23482
		006_S_4363	ADNI	75.6851	0	13	3	3	0		0.5	2	26	0.0109707	-0.0175211	0.0124291	-0.0641933	0.0150494	-0.00813669	-0.0857229	0.000966257	-0.0325937	0.00339106										1.09377
		006_S_4515	ADNI	76.7337	1	19	3	4	1		1	9	15	0.051706	0.00516346	-0.0375735	-0.108162	0.0824985	0.0922997	0.0256241	0.0958824	-0.0256076	-0.0244605										1.04646
		006_S_4546	ADNI	71.1732	1	20	3	4	1		0.5	3	25	-0.00422804	0.0329399	0.00713013	-0.0760441	-0.0575366	0.0472303	-0.0737906	-0.0148517	-0.0929964	-0.0367559										1.05192
		006_S_4679	ADNI	69.2868	1	17	3	4	1		0.5	1	28	-0.0258256	-0.0451556	0.0792567	0.00202688	-0.0230072	-0.00245882	0.0594613	0.00927486	-0.00952718	-0.0156625										1.09915
		006_S_4713	ADNI	70.6995	1	20	3	4	1		0.5	0.5	30	0.00296506	-0.0551615	0.0107673	0.00464277	0.00567536	0.0407667	-0.0833175	0.0218371	0.00814648	-0.026061										1.35405
		006_S_4867	ADNI	74.538	1	12	4	4	1		1	6	23	-0.00385593	-0.0211847	-0.00389563	0.0025365	-0.051826	-0.0234131	0.0253574	0.0610287	-0.0465698	-0.0188939										1.02395
		007_S_2106	ADNI	77.5962	1	12	3	3	0		0.5	1	29	0.0255193	-0.0653961	-0.0082595	-0.031866	0.0150816	0.0169075	-0.0515725	0.0513526	-0.0439401	-0.0183553										1.38684
		007_S_2394	ADNI	69.4976	1	20	4	4	1		0.5	0.5	30	0.0273084	-0.0942147	-0.0210056	-0.0398017	0.00338477	0.0436605	-0.112389	0.0244117	0.00143709	-0.011044										1.49464
		007_S_4272	ADNI	72.95	1	12	3	3	0		0.5	1.5	25	0.0413007	-0.0301266	-0.0325822	-0.035306	-0.0279755	0.0485464	0.0296838	-0.0369903	0.0251442	-0.0191601										1.37141
		007_S_4467	ADNI	63.9671	0	12	4	4	1		0.5	0.5	27	0.0118665	-0.0323079	0.0388251	-0.00402967	0.0561725	0.0177286	-0.0559138	-0.0213058	-0.0609704	0.0591009										1.20564
		007_S_4568	ADNI	72.7803	0	16	3	4	1		0.5	4	19	0.0675578	0.0645347	-0.105586	0.0540086	0.0302827	-0.0107896	-0.101004	0.064356	0.0838447	0.0672474										1.12444
		007_S_4611	ADNI	66.9843	1	18	3	4	1		0.5	1.5	25	0.0169599	-0.0369222	0.0176505	-0.0590992	-0.00603037	0.00787094	-0.0291842	0.0253548	-0.00648885	-0.00655166										1.20701
		007_S_4911	ADNI	74.5681	1	20	3	3	0		1	4.5	21	-0.0527654	0.1096	-0.14105	-0.0387311	-0.135921	0.136451	-0.0984546	0.0281297	0.0330399	0.0253943										0.73116
		007_S_5196	ADNI	72.9117	0	18	3	4	1		0.5	2.5	21	0.0529162	-0.0332364	0.0224992	0.0262554	0.0513956	0.0372343	-0.0514829	0.00172397	-0.0451213	0.0645939										1.24776
		009_S_0842	ADNI	79.7947	1	18	3	4	1		0.5	0.5	29	0.0316735	-0.0382994	0.0284798	0.0911965	0.0266337	-0.0359549	-0.0361838	-0.0376952	0.0778541	-0.00420759										1.32596
		009_S_1030	ADNI	73.4812	1	20	3	3	0		1	6	20	-0.0811389	-0.0138068	-0.019816	0.123441	-0.0272049	0.0249998	0.00837101	0.0353283	-0.0452372	-0.057406										0.81273
		009_S_2381	ADNI	71.2471	1	16	4	4	1		1	4.5	28	0.0109471	-0.0279756	0.0142295	0.0745336	0.00736933	-0.0148641	-0.0045897	-0.0119852	-0.0322588	0.0812504										1.22384
		009_S_4324	ADNI	62.9185	0	14	2	4	1		0.5	4.5	27	-0.00758377	-0.0162185	-0.00948397	-0.000862337	-0.0258261	-0.0740813	0.0395751	-0.0579817	-0.0284535	0.042061										1.11343
		009_S_4359	ADNI	76.8241	1	16	3	4	1		0.5	3	30	0.0127017	-0.0734029	0.0476666	-0.00616139	0.0113089	0.0112237	0.00442407	-0.0232865	-0.0654041	0.0244875										1.30684
		009_S_4530	ADNI	75.9589	1	18	3	4	1		0.5	2.5	30	-0.0099498	0.00443489	0.0814472	0.0289779	0.0163935	0.0449359	-0.0586262	0.00688699	-0.0961184	0.0219366										0.98819
		009_S_4612	ADNI	70.5216	0	18	3	4	1		0.5	1.5	30	-0.0164463	-0.0599635	0.0467355	-0.0063047	-0.0111319	0.0224639	-0.0227389	-0.0282485	-0.0251423	-0.00682692										1.29446
		009_S_4903	ADNI	77.4511	0	12	3	4	1		0.5	2	28	0.0480134	-0.000403166	0.017396	0.0593756	0.0460565	-0.0819157	0.0408475	-0.013326	-0.0341908	-0.0213248										1.1135
		009_S_4958	ADNI	69.6071	1	20	3	4	1		0.5	3	28	0.0401397	-0.00333997	0.0484465	0.0152441	-0.0556867	-0.0125077	0.0242998	0.037507	0.0715978	-0.0253203										1.06878
		009_S_5000	ADNI	76.7803	1	18	3	4	1		0.5	1.5	26	-0.0157912	0.0254807	-0.0201551	-0.0167878	-0.0509433	0.0488594	-0.0452655	0.0576269	0.0830008	-0.0946774										0.96906
		009_S_5027	ADNI	75.7426	1	18	3	3	0		0.5	4	22	0.035227	-0.0125289	0.0174994	-0.0523697	0.0462136	0.0355667	0.0049991	0.009144	-0.00101026	-0.0449801										1.06223
		009_S_5037	ADNI	67.5702	1	16	3	4	1		1	5	24	0.0653782	0.0222699	-0.0165185	0.0428373	0.0526546	-0.0366107	-0.000876447	0.076066	0.0434094	0.0071981										0.98799
		009_S_5224	ADNI	78.141	1	20	3	3	0		1	5	25	0.0466019	0.00347411	-0.00330057	0.0562119	0.00757649	0.074423	0.0319009	0.0358475	-0.086922	-0.0348165										1.02075
		009_S_5252	ADNI	56.6653	1	14	3	3	0		1	8	25	0.0030859	0.0133174	0.0833001	0.0413095	0.0140202	0.103424	-0.0505271	-0.0707846	-0.0323527	0.030322										1.00227
		011_S_2274	ADNI	66.0616	1	18	3	4	1		0.5	4	25	0.0231934	0.0102172	0.0663436	0.0655799	0.0711786	0.0152786	-0.0453453	-0.0238123	0.0246169	0.00710572										1.07899
		011_S_4235	ADNI	65.8946	1	16	3	3	0		0.5	2	25	-0.0188584	-0.0240701	0.0704267	0.0339052	0.0294023	-0.0584665	0.0338187	0.03629	0.0103225	-0.0132323										1.07844
		011_S_4366	ADNI	73.6016	1	16	3	4	1		0.5	1.5	26	-0.000964747	-0.0118725	-0.00370517	-0.0301394	0.0258954	0.00250115	0.0172433	0.00523102	-0.0648387	-0.00374168										0.97776
		011_S_4547	ADNI	79.3867	1	18	3	3	0		0.5	3	30	-0.00476599	-0.0588072	0.0275209	-0.00551172	-0.00213551	0.0550967	-0.0342323	0.0191555	-0.00400398	0.0290998										1.25301
		011_S_4827	ADNI	71.0938	1	18	2	4	1		0.5	2.5	26	0.0210566	-0.0211817	-0.00728399	-0.0305398	-0.023577	-0.0697546	-0.0989742	0.0719809	0.0313031	-0.0222867										1.1968
		011_S_4845	ADNI	68.0055	0	20	3	4	1		0.5	4.5	22	0.0213533	0.106753	0.0394821	0.0181821	-0.00594734	0.0411171	-0.0698089	0.0226591	-0.0285259	0.0575784										0.81418
		011_S_4893	ADNI	68.2957	0	12	3	4	1		0.5	4	28	0.0373636	-0.0489048	0.051956	0.00700369	0.00771444	-0.00542952	-0.0615832	-0.0464539	-0.0317484	-0.00288275										1.31828
		011_S_4906	ADNI	75.8084	0	18	3	3	0		1	5	24	0.013827	0.0432803	-0.0168548	0.0304366	0.00521634	-0.0459972	-0.0543002	-0.016934	-0.0241371	0.0596485										0.98319
		011_S_4912	ADNI	69.2512	0	18	4	4	1		0.5	3.5	21	0.0117102	-0.0251739	0.0159784	-0.00708574	0.0201863	0.0205194	-0.0786349	-0.00353952	0.044787	0.032177										1.23126
		011_S_4949	ADNI	78.1547	0	18	4	4	1		0.5	4	25	0.0552211	-0.0469885	0.0568351	0.0362623	0.0343403	0.0326101	-0.0560447	0.0316196	-0.106102	0.0275078										1.25613
		012_S_4012	ADNI	70.976	0	16	3	3	0		0.5	1	30	0.00167609	-0.0721057	0.0836897	0.000116154	0.0265337	0.0221207	-0.030279	-0.0351524	-0.0919912	0.00595187										1.31402
		012_S_4128	ADNI	74.9076	0	12	3	4	1		0.5	2	24	0.0263972	-0.023088	-0.0199048	0.0113658	-0.0144507	0.0623676	0.0509505	-0.065432	-0.0690117	0.0352716										1.12126
		012_S_4188	ADNI	79.2745	1	14	3	4	1		0.5	2.5	28	0.0710966	-0.015857	-0.0485471	0.0627924	0.0128638	0.039896	0.031326	-0.0479434	-0.00271233	-0.03149										1.22604
		012_S_4849	ADNI	66.0342	0	18	4	4	1		0.5	1.5	29	-0.00960439	-0.0466096	0.0180309	0.032603	0.00520648	-0.00835638	-0.09132	-0.0617744	-0.0273813	0.0615561										1.37291
		013_S_1186	ADNI	89.2074	1	12	3	3	0		0.5	1	24	0.0278321	-0.0400717	0.0137684	-0.005318	-0.0273694	0.00534164	-0.0403565	0.0222176	-0.0282784	-0.000916094										1.14991
		013_S_4595	ADNI	78.705	1	16	3	3	0		1	8	20	0.0519935	0.0984886	0.0901143	0.0708332	-0.0417022	0.0907424	-0.0437354	0.0572863	-0.0728315	-0.0188313										0.78693
		013_S_4985	ADNI	78.694	0	13	3	4	1		0.5	1	26	0.0506217	-0.0356757	-0.0730365	-0.0903018	-0.0799992	0.0685907	-0.0396598	-0.0579207	-0.0270134	-0.0387596										1.18974
		013_S_5071	ADNI	76.1533	1	14	4	4	1		1	4.5	19	-0.0153227	-0.0293014	0.0519605	-0.0222098	0.0142813	0.0142431	-0.00761097	0.0387816	0.0503546	0.0565734										1.1053
		014_S_4039	ADNI	56.0821	1	19	3	4	1		1	4.5	21	-0.0741019	0.0289583	0.0270353	0.0704544	0.00247496	0.0251501	-0.0404901	0.0393593	-0.0586561	-0.0182849										0.7598
		014_S_4058	ADNI	84.7611	0	16	3	4	1		0.5	1.5	29	0.0271321	-0.00738029	0.0550989	0.0481921	0.0645928	0.0149689	0.0126096	-0.0382913	-0.0511086	-0.0441938										1.17201
		014_S_4079	ADNI	64.742	0	20	3	4	1		0.5	2.5	25	-0.0440103	-0.060132	0.00558814	-0.0183784	0.169757	0.0178525	0.0887525	-0.00197308	-0.0907711	0.0307995										1.10043
		014_S_4263	ADNI	76.5038	1	20	3	4	1		1	5.5	25	0.0330549	-0.0209585	0.0106129	0.00735327	-0.0151137	-0.0319779	-0.0418178	0.000879441	-0.0226914	0.0145829										1.08098
		014_S_4615	ADNI	86.6229	1	17	3	3	0		1	7	26	0.00949305	-0.00622245	-0.023853	0.0233264	0.0577002	-0.0889682	0.0775697	-0.0576979	-0.0917924	0.0756377										1.07677
		014_S_4668	ADNI	70.9322	1	20	3	4	1		0.5	2.5	26	0.0316111	0.0117453	-0.00843253	-0.012902	0.00498872	-0.030382	0.0531071	-0.111884	-0.0134741	-0.00320234										1.05007
		016_S_2007	ADNI	83.5838	0	20	3	3	0		0.5	2.5	29	0.013964	-0.0438505	-0.0912347	-0.109299	-0.0986705	0.0452571	0.0103405	0.0160891	-0.0358941	0.00255239										1.31516
		016_S_2284	ADNI	76.7064	1	16	3	4	1		0.5	1.5	29	0.00504222	-0.0452619	0.0345163	0.0207515	0.00838268	0.0210063	0.0847944	-0.00790968	0.00500702	-0.00217003										1.20195
		016_S_4353	ADNI	55.8795	0	16	3	4	1		1	4.5	26	-0.0543072	0.0397237	-0.0113829	-0.0223832	-0.0122585	0.0683787	-0.0508507	0.0760618	-0.00728392	-0.0212743										0.84076
		016_S_4583	ADNI	86.7214	1	9	3	3	0		1	6	23	0.0264399	0.0151366	0.0127277	0.00378854	-0.0116304	0.00408416	-0.0659667	0.0849267	-0.111428	-0.0718957										0.91515
		016_S_4584	ADNI	80.3915	0	16	3	4	1		0.5	2	26	-0.00741847	-0.0718608	0.00584596	-0.011383	-0.0416825	-0.0169392	-0.0344527	0.06521	-0.0561501	0.0607869										1.20426
		016_S_4591	ADNI	68.0219	0	13	3	4	1		1	8	21	-0.0532865	0.0379641	-0.0318753	0.00118869	0.061289	0.0340154	0.0510439	0.0316505	-0.047413	0.0919149										0.94037
		016_S_4646	ADNI	60.9418	0	16	3	4	1		0.5	1	30	-0.0300312	-0.0774375	0.0756035	-0.00618812	0.0213864	0.0188897	-0.0150884	-0.0246785	-0.0396913	0.0428363										1.28108
		016_S_4887	ADNI	73.963	1	12	3	4	1		1	4.5	26	0.0149038	-0.0589992	-0.0192792	-0.0953162	0.00687416	0.138785	-0.0246846	0.0487884	-0.0580207	0.00709712										1.38496
		016_S_4902	ADNI	75.4524	0	15	3	4	1		0.5	1.5	25	-0.0227521	-0.0757904	0.035744	-0.0271492	-0.0120984	-0.00596379	-0.0417886	0.0399539	-0.0791656	0.0786583										1.17973
		016_S_5007	ADNI	71.885	1	14	2	3	0		0.5	1	27	-0.00161889	-0.0350441	0.0182082	0.011701	-0.0171561	0.00800473	0.0650319	-0.0682788	0.0098957	0.0181109										1.15585
		016_S_5031	ADNI	80.5695	0	14	3	3	0		0.5	2	25	0.058916	0.006106	-0.0342028	-0.0219384	-0.0401707	0.109987	0.0239942	0.0226421	-0.0250765	-0.00378418										1.14712
		016_S_5032	ADNI	77.9083	0	11	3	3	0		1	4.5	23	0.0269003	-0.0480704	-0.00245218	-0.0197119	-0.00737171	0.0169338	-0.0572778	0.0455168	-0.0964639	0.0971512										1.18731
		016_S_5251	ADNI	66.4285	0	16	3	4	1		0.5	2.5	26	0.0245774	-0.0343035	0.0357901	-0.0805699	-0.0623123	0.0641961	-0.0477218	-0.015953	-0.0138004	0.0401545										1.16539
		018_S_2133	ADNI	65.0979	0	18	4	4	1		0.5	0.5	26	-0.0304709	-0.0805774	-0.00789698	-0.0105933	-0.0113923	0.0312802	-0.05558	-0.0159724	-0.0165074	0.0112599										1.29196
		018_S_2138	ADNI	81.9603	1	13	3	4	1		0.5	1.5	27	0.00224837	-0.0105772	0.0776658	0.0247357	-0.0300578	-0.0182021	0.0426894	0.00121069	-0.0334151	0.0321208										0.97265
		018_S_2155	ADNI	69.1362	0	14	4	4	1		0.5	0.5	27	0.00493105	-0.0799762	0.0755863	0.00635666	0.00833082	0.0622169	0.00768989	-0.0172478	-0.0450468	0.00736511										1.39188
		018_S_4597	ADNI	68.7091	0	18	3	3	0		0.5	2	29	0.0061	-0.0349861	0.0457039	-0.0115849	0.0538675	-0.00845975	-0.000597947	-0.0366011	-0.0283852	-0.0243925										1.20123
		018_S_4696	ADNI	75.0554	0	16	3	4	1		2	14	9	-0.0487394	0.0139323	-0.0752593	-0.0238606	0.112186	-0.0276577	0.104017	0.0298922	-0.0810358	0.0344943										0.77148
		018_S_4809	ADNI	78.4832	1	12	3	4	1		0.5	1	24	0.0161963	-0.0627525	-0.0273927	0.00552364	-0.0343542	0.0750759	0.0315378	-0.0037394	0.00588312	-0.0748855										1.27467
		018_S_4868	ADNI	77.3361	1	12	4	4	1		0.5	1	27	0.0265533	-0.0745733	0.0383338	-0.0462892	-0.0449061	0.00771237	-0.0467487	-0.0147723	-0.0175709	0.0447627										1.30942
		019_S_4252	ADNI	88.6051	0	16	3	4	1		1	7	15	0.0431744	0.012328	-0.0327526	-0.00171286	0.0624852	0.0499592	0.0466144	-0.00462323	-0.0645876	0.0915306										1.06375
		019_S_4477	ADNI	84.2574	0	14	3	4	1		1	5	18	0.0463565	0.0012319	-0.0150726	0.0351323	0.0273042	-0.03794	-0.018038	0.0555815	-0.0509574	0.0718219										1.11317
		019_S_4549	ADNI	79.0637	1	16	2	3	0		0.5	2	21	-0.00325419	0.00503701	0.00457187	-0.0457188	0.0352726	-0.0356374	-0.0123105	0.017778	-0.00844428	0.00839556										1.07606
		019_S_4680	ADNI	65.4292	0	19	4	4	1		1	7	27	-0.0170701	0.0700873	-0.0159194	-0.00476649	0.0797458	0.0754262	0.0210758	0.00382991	0.0224638	-0.0169181										0.9783
		019_S_5012	ADNI	76.3751	1	16	4	4	1		0.5	2.5	25	0.00103197	-0.0101324	0.0628159	-0.016098	-0.0128336	0.0111114	0.0311353	0.0297537	-0.00668557	-0.0250872										0.97875
		019_S_5019	ADNI	63.0034	0	12	4	4	1		1	6	21	-0.0479778	0.0148859	0.00962968	0.11837	-0.0111503	0.0102939	-0.0125924	-0.0120566	-0.0208534	0.0631291										0.92456
		021_S_2100	ADNI	89.9165	0	13	3	3	0		0.5	1	27	0.00326162	-0.0460136	-0.00871647	0.0238962	-0.0189273	-0.0390143	-0.0590914	-0.075562	0.0272796	0.0277451										1.2544
		021_S_2125	ADNI	78.2396	0	17	3	3	0		0.5	0.5	28	0.0120487	-0.0605392	-0.00129116	6.55e-05	-0.0345075	0.0347952	-0.0536028	-0.00453546	0.00492812	0.00797724										1.40007
		021_S_2142	ADNI	82.7598	0	12	3	3	0		0.5	0.5	26	0.0770721	0.0073632	-0.0844162	-0.0540595	-0.0765108	0.0233414	-0.0728468	-0.0707474	0.0286419	0.0199211										1.28239
		021_S_2150	ADNI	72.8104	1	14	3	4	1		0.5	0.5	26	0.0308221	-0.00259516	-0.0327478	0.00239495	0.0230896	0.0184459	0.0233844	-0.0583002	0.0680456	-0.0465047										1.10129
		021_S_4402	ADNI	72.9829	0	12	2	4	1		0.5	3.5	25	0.0232855	0.00624377	-0.0168975	-0.0214489	-0.0605767	-0.0850755	0.0182096	-0.0434508	0.0554243	0.0660519										1.12816
		021_S_4419	ADNI	63.9014	0	18	2	4	1		0.5	0.5	30	0.0129029	-0.0570348	0.0601378	-0.0256888	-0.0301993	0.0491086	-0.0135	-0.0247974	-0.0304112	0.01805										1.25519
		021_S_4659	ADNI	85.9658	1	17	4	4	1		0.5	1.5	28	0.0317872	-0.0209358	0.00697171	-0.0150002	-0.0387524	-0.00523652	-0.028338	0.0553596	0.0446893	-0.0185037										1.18843
		021_S_4718	ADNI	78.6201	1	12	3	4	1		1	6	20	-0.0177563	0.0237511	-0.0814855	0.0681891	-0.0537181	0.0123944	-0.0263258	0.0530278	0.00266933	-0.0441201										0.9116
		021_S_4744	ADNI	72.3203	0	12	4	4	1		0.5	0.5	24	0.0175673	-0.030358	-0.013559	-0.0199354	-0.0208937	0.0401825	-0.0325229	0.0536372	0.0443935	-0.00352299										1.26264
		021_S_4857	ADNI	68.4134	1	16	3	4	1		0.5	3	27	0.00345048	-0.0466111	0.0430657	-0.0142331	-0.0350048	0.0351921	0.0200451	0.00115301	-0.0214994	-0.0321261										1.11123
		022_S_2087	ADNI	71.7125	1	16	3	4	1		0.5	2	25	-0.026057	-0.0333315	0.0331006	0.0383569	0.0996594	0.0106437	0.0473183	-0.00537742	-0.0493282	-0.0186424										1.13051
		022_S_2167	ADNI	80.9254	1	18	3	3	0		0.5	2	30	-0.00134821	-0.0362087	0.0229133	-0.0560925	0.00921583	0.0437085	-0.0707772	-0.00209518	-0.0359077	-0.0279789										1.17031
		022_S_2379	ADNI	68.063	1	18	3	3	0		0.5	0.5	26	-0.025476	-0.0937775	0.0055635	-0.0276046	0.0299131	0.0659776	-0.105951	-0.0412141	-0.159397	0.0333596										1.376
		022_S_4320	ADNI	72.8241	0	12	3	3	0		0.5	0.5	30	0.0294579	-0.0357625	-0.0237845	-0.0265703	-0.00731419	0.0122179	-0.0306107	-0.0372587	-0.047065	0.0668709										1.45227
		022_S_4444	ADNI	79.7645	1	18	3	3	0		0.5	1	29	0.0314752	-0.0590951	-0.0312368	-0.0311001	0.0290419	0.0102049	-0.0629424	-0.00391894	-0.0925119	0.0151428										1.33201
		022_S_4805	ADNI	72.1068	0	20	3	4	1		0.5	1.5	28	-0.0399432	-0.0356581	0.0479851	0.0606309	0.0743695	-0.0324471	0.0671333	-0.0665289	-0.0302735	0.0518465										1.10298
		022_S_4922	ADNI	76.5175	1	20	4	4	1		0.5	1.5	26	-0.00198219	-0.162558	-0.0542696	-0.296572	-0.170796	0.302648	-0.0526211	0.04459	-0.121283	0.0834221										1.32971
		023_S_2068	ADNI	85.2621	1	20	3	4	1		0.5	1	27	0.0198844	-0.00797984	0.0439587	0.00184463	-0.035733	-0.0467882	0.0208578	0.0099552	-0.0403455	-0.0262357										1.11438
		023_S_4034	ADNI	72.3313	0	19	4	4	1		0.5	2	24	-0.0328985	-0.0043349	0.0249758	0.0595015	-0.0291571	-0.0150288	0.0362699	-0.0274018	0.0701257	0.0177389										0.99026
		023_S_4035	ADNI	72.9363	0	16	3	4	1		0.5	1	26	0.00676256	-0.0227119	-0.000879517	0.0256648	-0.00489045	0.0557757	0.0264894	0.00952815	-0.0192749	-0.0263323										1.10041
		023_S_4241	ADNI	70.0205	0	18	3	3	0		0.5	0.5	30	-0.00450414	-0.0076935	0.0243459	-0.00313626	0.0512684	0.0289881	-0.0641951	-0.0377882	0.00735022	-0.000512915										1.28581
		023_S_4243	ADNI	79.7755	1	18	3	3	0		0.5	2	27	0.0520168	0.00971754	-0.0513698	0.101813	0.0220257	-0.037696	-0.00677482	-0.0329661	-0.00132338	0.0787031										1.10962
		023_S_4501	ADNI	81.1472	1	18	3	4	1		1	5	22	0.0458188	-0.0142706	-0.0424991	0.0648379	-0.0185732	-0.0198943	-0.0293062	-0.00946523	-0.091873	0.0857828										1.0887
		023_S_4502	ADNI	60.6626	0	20	4	4	1		1	7	18	-0.0177917	0.0756302	0.0688907	-0.00400264	-0.0330928	0.0863326	-0.0519145	0.0118549	-0.0829682	0.0578007										0.77331
		023_S_4796	ADNI	72.8049	0	16	2	3	0		0.5	2	25	-0.0170317	-0.0361351	0.0392788	0.0221281	0.0617185	0.0267745	0.0331986	-0.0353675	-0.0128294	0.0186547										1.11298
		023_S_5120	ADNI	81.2649	1	19	3	4	1		0.5	2	26	0.0352564	-0.0750184	0.0203222	0.0184395	0.0239987	0.0183607	-0.0905086	0.0329083	-0.00849413	0.00180843										1.33925
		024_S_2239	ADNI	75.5044	0	15	3	4	1		0.5	1	27	-0.0339519	-0.0932517	0.00491628	-0.0441912	-0.0428302	0.0297486	-0.0199029	0.00700476	-0.0535561	0.00136875										1.36594
		024_S_4169	ADNI	62.037	0	13	3	3	0		0.5	0.5	28	-0.0425207	-0.0927773	0.0433596	-0.0550979	0.00126115	0.0670829	-0.0273892	-0.0353577	-0.00273005	-0.00537746										1.32473
		024_S_4223	ADNI	75.8631	1	16	3	3	0		1	4.5	23	0.0055636	0.0451584	0.00340425	-0.0822298	-0.0107906	0.0189167	0.0732229	0.0310002	0.00337074	0.0701364										0.87368
		024_S_4280	ADNI	79.6988	1	16	3	4	1		1	5	24	-0.0130007	-0.0799898	0.00256114	-0.0830522	-0.0706046	0.000191659	0.0262814	0.129107	-0.0878846	0.0641721										1.16703
		024_S_4392	ADNI	84.5695	1	12	3	3	0		0.5	2.5	25	0.0149142	0.00298524	-0.0298501	-0.0186834	-0.0510558	0.0642608	-0.00212636	0.0950783	0.0125071	-0.0249213										1.11653
		024_S_4674	ADNI	77.9986	1	20	3	4	1		0.5	0.5	24	-0.0102825	-0.0888358	0.00432756	-0.0879882	0.00896778	0.0731652	-0.033296	0.0301751	-0.0121191	0.0167239										1.45619
		024_S_4905	ADNI	72.8131	0	12	3	4	1		1	7	26	-0.0513423	-0.0462755	-0.045397	-0.0517274	0.0370506	-0.0340769	-0.107616	0.000550974	0.0161852	0.0294065										1.26348
		024_S_5054	ADNI	74.0561	0	18	3	4	1		0.5	3.5	26	0.000698071	-0.00824412	-0.0403324	-0.0636123	-0.00644197	0.0302278	-0.0198015	-0.00208931	0.0349948	0.0395125										1.12269
		027_S_2219	ADNI	76.3203	1	18	3	3	0		0.5	1	29	0.00220483	-0.0895226	-0.00059226	-0.0879194	0.000725566	0.0477628	-0.0445555	0.0802126	-0.0595966	0.0295874										1.36251
		027_S_2336	ADNI	75.0664	0	12	3	4	1		0.5	1	28	-0.0340937	-0.0173973	-0.0160849	0.0261769	0.0140414	-0.0345596	0.00953808	-0.0496512	-0.0438226	0.0620966										1.13017
		027_S_4729	ADNI	77.8344	0	19	3	3	0		0.5	2.5	27	0.00948159	-0.0189683	0.0193151	0.00340216	-0.0140392	0.0996264	-0.089398	0.0585089	-0.0835835	0.0488616										1.07003
		027_S_4757	ADNI	63.0965	0	14	4	4	1		0.5	1.5	27	-0.0391043	-0.0711247	0.0205869	-0.0564762	0.11913	0.107463	-0.0517309	0.0485044	-0.0363163	-0.0254534										1.35567
		027_S_4801	ADNI	77.8426	1	16	4	4	1		0.5	3.5	22	0.019967	-0.0692872	-0.0878589	-0.0269126	0.128361	0.0653582	0.0441782	0.00326145	-0.0892527	-0.00762672										1.26492
		027_S_4802	ADNI	83.2909	1	19	3	4	1		1	4.5	26	0.0680153	-0.0192277	-0.0121398	-0.0464029	-0.00363538	0.0411355	0.00558021	0.0676836	-0.0855664	0.0632755										1.18501
		027_S_4804	ADNI	79.54	1	16	3	4	1		0.5	1.5	29	0.0683279	-0.0580974	-0.0900356	-0.119226	0.0229072	0.122141	0.0214536	-0.0119939	-0.058684	-0.0192853										1.47674
		027_S_4936	ADNI	78.1492	1	19	3	3	0		0.5	1.5	27	-0.0781874	-0.0220354	-0.0008032	-0.0607627	0.0207981	0.00440802	0.041318	0.0220868	0.029055	-0.0387315										1.01381
		027_S_4943	ADNI	76.1506	1	20	3	4	1		0.5	3	26	0.00728004	-0.0407073	-0.0486203	-0.0799371	-0.0236812	0.114338	0.0111369	-0.00149185	0.0163708	0.0594333										1.26727
		027_S_4955	ADNI	71.5017	1	16	3	4	1		0.5	2.5	25	-0.0583761	-0.00724908	0.00653895	0.0075623	0.0437159	0.082542	0.0224189	-0.040923	0.0192895	-0.00417822										1.08972
		027_S_4962	ADNI	80.1752	0	18	4	4	1		0.5	3.5	22	-0.0149657	-0.0739343	0.0191511	-0.0485434	0.0206212	0.0370794	-0.00314617	-0.0193019	-0.106646	-0.0171355										1.13322
		027_S_4964	ADNI	81.0212	1	16	3	3	0		1	6	23	-0.00908676	-0.0355179	-0.0534878	-0.0479331	-0.0222968	0.0203365	-0.0118157	0.062913	-0.0155047	-0.00727557										1.18737
		029_S_2376	ADNI	84.0849	1	17	3	4	1		0.5	1	29	0.00801595	-0.044789	0.0244634	-0.057344	-0.0458918	-0.011301	0.0158931	0.0930529	-0.0818714	0.0207025										1.03935
		029_S_4307	ADNI	79.1786	1	16	3	4	1		0.5	4	22	0.0322358	0.00784226	6.92e-05	-0.0458276	0.00625589	0.0336911	0.0634743	0.0654263	-0.0818206	-0.00572656										0.99131
		029_S_4327	ADNI	83.1595	1	12	4	4	1		0.5	2	29	-0.0267981	-0.0270576	-0.0290226	-0.0169146	-0.00291238	0.0112412	0.0905323	0.0405572	-0.0308098	-0.032829										1.08446
		029_S_4385	ADNI	70.4093	0	12	3	4	1		0.5	1	26	0.0254629	-0.0295777	0.00372897	-0.0826991	-0.0225642	0.0325648	0.0158147	0.00733506	-0.0523656	-0.0589177										1.12705
		029_S_5135	ADNI	77.1691	1	16	3	4	1		0.5	0.5	28	-0.00208423	-0.0774827	-0.0568614	-0.0478933	-0.0294808	0.080519	-0.0143613	0.0779879	-0.123206	0.00871076										1.27047
		031_S_2022	ADNI	66.0561	1	18	3	4	1		0.5	1.5	29	0.00462778	-0.0538953	0.0449432	-0.048498	-0.0315384	0.0389925	-0.0412612	0.0172712	-0.00769437	-0.0288308										1.20239
		031_S_2233	ADNI	58.8036	0	19	3	4	1		0.5	0.5	30	-0.0124375	-0.0713382	0.0324654	-0.0268952	0.00326626	0.0649083	-0.0788964	-0.0297044	-0.0406927	-0.0194117										1.39368
		031_S_4005	ADNI	72.6051	1	16	3	4	1		0.5	4	29	-0.0198593	-0.0965466	0.00324206	-0.0351364	-0.00567542	0.0416399	-0.018185	0.0186648	-0.0324334	-0.0300228										1.25758
		031_S_4024	ADNI	55.9562	0	16	3	4	1		1	4.5	25	-0.0457613	-0.0349464	-0.012496	-0.130549	-0.00597812	0.0241453	-0.0343684	0.0189348	-0.0649588	-0.0165996										1.13899
		031_S_4042	ADNI	59.0171	1	18	3	3	0		0.5	3.5	26	-0.0417959	-0.034652	0.0119227	-0.108675	0.0307758	0.0117179	0.0212726	0.029038	-0.0597281	-0.0821202										1.20504
		031_S_4149	ADNI	75.3457	1	14	3	4	1		0.5	2.5	28	0.0143242	-0.0256908	-0.0506148	-0.0802798	-0.0370831	-0.0136885	-0.0587898	-0.0703021	0.00928023	-0.026059										1.38006
		031_S_4203	ADNI	74.4175	0	17	3	4	1		0.5	3	30	0.0352158	-0.0336794	-0.0189555	-0.116312	-0.0627158	0.0345075	-0.120126	0.0558084	0.029545	0.00189404										1.18741
		031_S_4590	ADNI	60.282	0	16	3	3	0		0.5	2	28	-0.036889	-0.0438982	0.0241825	-0.0334143	-0.0190534	-0.00190232	-0.054177	-0.0107558	0.0293358	0.0345392										1.30322
		031_S_4721	ADNI	85.4346	1	15	3	3	0		0.5	2.5	28	0.00666861	-0.0261939	-0.0747779	-0.0846735	-0.0340415	0.0255123	0.0411672	-0.0275018	0.0219095	-0.0530537										1.18882
		031_S_4947	ADNI	74.5791	1	14	3	4	1		0.5	3.5	24	-0.0172274	-0.0560098	-0.0115778	0.00298058	0.00230907	-0.0661038	-0.0510791	-0.0254063	0.0529619	0.0168953										1.2274
		032_S_2119	ADNI	73.7687	1	12	2	3	0		0.5	1.5	28	0.0286067	-0.109292	-0.147597	-0.111742	0.05594	0.208754	-0.114946	0.0537679	-0.0456532	0.0479168										1.60679
		032_S_2240	ADNI	78.1383	1	12	3	4	1		0.5	1	27	0.020504	-0.0164657	-0.025326	0.0225322	0.0209667	0.0706431	0.00928175	0.00901372	-0.020002	-0.0485584										1.13862
		032_S_4823	ADNI	82.2533	1	18	3	3	0		0.5	1.5	28	0.081015	-0.0296807	-0.0945574	0.0284739	-0.0207991	0.0848069	-0.118811	0.118794	-0.0738104	0.0947598										1.33683
		033_S_5013	ADNI	68.4298	0	18	3	3	0		0.5	3	25	0.0145498	-0.042142	0.0598272	0.00647916	-0.021904	0.0393959	-0.0256682	-0.0173851	-0.0158689	0.0565567										1.18676
		033_S_5017	ADNI	84.3504	1	18	3	4	1		1	9	20	0.0248045	-0.0562178	-0.0107319	-0.00149515	0.03277	0.00301591	-0.0322935	0.0558926	-0.100038	0.0373658										1.09355
		033_S_5087	ADNI	64.6954	0	17	3	3	0		1	4.5	25	-0.0396486	-0.00723266	-0.0636418	-0.111804	0.0594539	-0.00154514	-7.82e-05	-0.03317	-0.094371	-0.0721343										1.01743
		035_S_4114	ADNI	57.0541	0	14	3	4	1		0.5	1.5	27	-0.00637293	-0.117191	0.0630871	-0.000129878	0.0223669	0.0857974	-0.0865242	-0.066391	-0.0568786	5.58e-05										1.46592
		035_S_4256	ADNI	62.8474	0	20	3	4	1		0.5	0.5	29	-0.0159202	-0.0948168	0.0303948	0.0104754	0.0289603	-0.00373486	-0.0676316	-0.0458612	-0.0559178	0.0139737										1.38639
		035_S_4414	ADNI	62.8966	0	18	3	4	1		1	4.5	25	-0.0292775	-0.0496888	0.00703119	0.0142539	0.0610413	0.00883463	-0.0139469	-0.0494217	-0.0437225	0.00593313										1.16678
		035_S_4582	ADNI	68.6434	0	16	3	4	1		0.5	4	27	-0.0178894	-0.0353938	0.037377	-0.0426385	0.00314166	-0.00670097	0.0619426	0.00413031	-0.0245041	-0.00705775										0.94795
		035_S_4783	ADNI	83.3977	1	20	3	4	1		1	4.5	24	-0.00814211	-0.067901	-0.0647866	-0.0691607	0.00765059	0.0276768	-0.0537364	0.14027	-0.0147559	0.0387205										1.19874
		036_S_2380	ADNI	70.078	1	16	4	4	1		0.5	2.5	30	-0.00947917	-0.0473454	0.0500163	0.0290845	-0.014054	0.0233592	-0.05296	-0.0142154	-0.0134481	0.031365										1.34087
		036_S_4430	ADNI	82.1437	1	15	3	3	0		0.5	3.5	18	0.0398738	0.0628216	-0.0814579	0.0161422	0.0664812	0.00698946	-0.0236866	0.132023	-0.0277231	-0.00794306										0.94447
		036_S_4538	ADNI	79.091	0	15	2	4	1		0.5	1	27	-0.00238159	-0.058781	-0.0407687	-0.0984205	-0.0760975	0.0233644	-0.0646155	0.0820947	0.0194531	0.0116901										1.34195
		036_S_4562	ADNI	65.7276	1	18	4	4	1		0.5	3	25	-0.0213097	-0.0188061	0.0286981	-0.000323151	-0.00442176	0.0336245	-0.00719253	-0.0231371	-0.0596546	0.0165449										1.02559
		036_S_4714	ADNI	64.5804	0	18	4	4	1		0.5	1.5	28	-0.0188237	-0.0284624	0.0431435	-0.0225784	0.0126246	-0.0368263	-0.0446374	-0.0508663	-0.0294166	0.0376208										1.16897
		036_S_4715	ADNI	56.8131	0	18	3	3	0		0.5	1.5	25	-0.0557229	-0.0589466	0.0303703	-0.0419472	-0.0405871	-0.0436369	-0.0253622	-0.03472	-0.0632884	0.0274464										1.07098
		036_S_4736	ADNI	71.9316	1	20	4	4	1		0.5	1	26	0.030778	0.0165295	-0.0341478	-0.132234	-0.0132603	-0.0257911	-0.0271013	-0.0208572	0.00631372	0.0440241										1.15922
		036_S_4820	ADNI	85.744	0	14	2	2	0		1	5	20	-0.0315666	-0.0406681	-0.0384824	-0.0984	-0.0836477	-0.0189094	0.00537555	0.00769244	0.023613	0.133878										1.22927
		036_S_4894	ADNI	60.8049	0	14	3	4	1		0.5	2.5	22	-0.0216257	0.0460301	0.000936099	-0.0667144	0.010352	-0.0967184	-0.0311096	-0.022866	-0.0354988	0.0422252										0.97534
		036_S_4899	ADNI	81.9795	1	16	3	4	1		0.5	1	29	0.0446411	-0.00274219	-0.0577868	-0.0769826	-0.013717	0.0328813	0.0097425	-0.0130271	-0.0280543	0.0579989										1.15038
		036_S_5063	ADNI	71.5784	0	14	2	4	1		0.5	2.5	25	0.0196261	0.0290309	-0.0379025	-0.0862788	0.0398789	-0.00589375	0.0015579	0.137207	-0.00667482	-0.00816982										0.91586
		036_S_5112	ADNI	74.4914	0	12	3	4	1		0.5	1.5	25	-0.000894277	0.0241923	-0.0371429	-0.0386016	-0.0170953	0.0584471	-0.0195881	-0.00673019	-0.0160763	0.0262903										1.15822
		036_S_5210	ADNI	85.848	1	10	3	4	1		0.5	3.5	20	0.00486853	-0.0165095	-0.0223031	-0.0387881	-0.0721103	-0.00967663	0.00589333	0.0884921	0.0195804	-0.0298539										1.17754
		037_S_4001	ADNI	88.5585	0	9	3	3	0		1	5.5	20	-0.0420746	-0.0330329	-0.0298195	-0.0125672	-0.0736797	0.00358224	-0.000681368	0.0496243	-0.00620416	0.0346216										1.11537
		037_S_4015	ADNI	75.6961	0	20	3	4	1		1	4.5	24	0.00845387	0.018829	-0.0652816	-0.0395185	-0.0193326	0.0778301	0.0684901	0.0268647	-0.0226614	0.0354224										1.01652
		037_S_4030	ADNI	68.4408	0	12	3	4	1		0.5	1.5	25	-0.0257876	-0.0121028	0.00780676	-0.0160317	0.00397706	-0.00478436	-0.015117	-0.0499345	-0.00993544	0.0218077										1.0384
		037_S_4146	ADNI	63.8166	1	14	4	4	1		0.5	3.5	30	-0.00901606	-0.0733758	0.0604349	-0.0585418	-0.0119165	0.0354153	-0.0412129	-0.0132685	-0.0519944	0.00310712										1.33227
		037_S_4302	ADNI	76.2409	1	20	3	3	0		0.5	1	25	0.0131821	-0.0169765	-0.0560977	-0.0437601	-0.0599592	0.0604281	0.124957	0.0390899	0.047568	0.0149592										1.14796
		037_S_4770	ADNI	76.0137	1	17	3	4	1		1	4.5	19	0.0211207	0.0183873	-0.0447481	-0.0125219	-0.0148453	0.00329512	0.0249061	0.105705	-0.0824069	0.0543018										0.92049
		037_S_4879	ADNI	79.6961	0	13	4	4	1		1	7	26	-0.0186749	-0.00359824	0.0392627	-0.0170841	0.00628891	-0.0619259	0.0517055	-0.0066573	-0.0735585	-0.0147596										0.9825
		041_S_4014	ADNI	82.8693	1	16	3	3	0		0.5	2	27	-0.018654	-0.0551447	-0.0515329	-0.116675	-0.0775381	0.0233973	-0.0643122	0.00950085	-0.0658372	0.016869										1.35135
		041_S_4510	ADNI	68.5695	0	12	3	4	1		0.5	1	30	-0.0463837	-0.0318192	-0.0439986	-0.0362069	-0.0678959	-0.0562053	-0.0389268	0.0302247	0.0438087	0.0838668										1.19186
		041_S_4720	ADNI	77.5222	1	16	4	4	1		0.5	0.5	28	-0.0111721	-0.102763	-0.0144203	-0.108931	-0.0725197	0.0494972	-0.0825801	0.0337938	-0.0421088	0.065066										1.45176
		041_S_4877	ADNI	84.5284	1	16	3	4	1		0.5	0.5	30	-0.00120922	-0.0743694	-0.0755368	-0.137974	-0.141868	0.0276856	-0.193245	0.215903	0.0553562	-0.0520555										1.50726
		041_S_4974	ADNI	73.5606	1	19	3	3	0		0.5	2	29	0.0256066	0.00599417	-0.0548728	0.0350542	-0.0239034	-0.0518353	0.000680353	0.00678306	0.0899281	-0.019773										1.14367
		041_S_5026	ADNI	70.6201	0	18	3	4	1		0.5	1.5	30	-0.102264	-0.044531	-0.042921	-0.0208184	-0.00691619	-0.0437625	-0.0680279	0.0174877	-0.0927382	-0.0163453										1.08566
		051_S_4929	ADNI	75.7947	0	15	3	4	1		0.5	0.5	25	-0.0418379	-0.0280042	-0.0312165	0.0657362	-0.058399	-0.026196	0.024402	-0.054131	-0.0278784	0.0406803										0.99896
		051_S_4980	ADNI	87.4552	1	15	3	4	1		0.5	4	23	-0.0273753	0.00143798	-0.0234917	0.005744	-0.0296053	-0.00390655	0.0479674	0.0179437	0.0120463	0.0552204										1.01722
		051_S_5005	ADNI	78.1848	1	14	4	4	1		1	7	21	0.0237539	0.0494398	-0.00247481	0.00559151	-0.0216033	0.0981683	-0.00997984	0.0441058	-0.00497269	0.0824036										0.86073
		052_S_4807	ADNI	72.1533	0	16	3	4	1		0.5	2.5	29	-0.0421141	-0.0382606	0.0433404	0.00682535	0.00752152	0.0132055	-0.0452703	0.0219877	-0.0980188	0.0355905										1.16164
		052_S_4885	ADNI	75.0253	1	20	3	4	1		0.5	2	29	-0.021508	-0.0568043	0.0447496	0.02014	0.00402701	-0.050721	0.00466793	-0.0413008	-0.0483356	0.0534559										1.20375
		052_S_4944	ADNI	68.2409	1	14	3	4	1		0.5	0.5	29	-0.00218515	-0.0784356	0.0177141	-0.0375969	0.0389524	0.0605566	-0.0176256	-0.002632	-0.0334693	0.0372071										1.38104
		052_S_4945	ADNI	56.742	1	12	3	4	1		0.5	2	27	-0.00536287	-0.0452025	0.0367637	0.00593993	0.089357	0.0936138	0.0238863	-0.0484935	-0.0550746	0.000448865										1.18061
		052_S_4959	ADNI	77.5962	1	20	3	4	1		1	5	25	0.0140528	-0.00641344	0.0239989	-0.0255898	0.062362	0.0689641	0.0530849	-0.0695847	0.00883	-0.0473618										1.14242
		052_S_5062	ADNI	71.1759	0	14	3	4	1		0.5	2.5	26	-0.0158661	0.00429827	-0.00354523	-0.0571228	0.104391	0.0582139	0.00683958	-0.0135787	-0.0316259	0.041485										1.14556
		053_S_2396	ADNI	70.3025	0	14	3	3	0		0.5	1.5	28	-0.00074008	-0.0692902	-0.0100892	-0.0266116	0.0131119	0.0958904	-0.0800242	-0.0288516	0.0166605	-0.0166189										1.41973
		053_S_4557	ADNI	85.3908	0	12	3	3	0		0.5	2	28	0.00552306	-0.0339503	-0.0103182	-0.0545051	-0.0277249	0.0614761	0.0106011	0.00335385	-0.0523401	-0.0202238										1.19328
		053_S_4661	ADNI	73.8289	1	18	3	4	1		0.5	3.5	28	-0.0356958	-0.0133136	-0.0377872	-0.148913	-0.0335249	0.104789	-0.103523	0.120753	0.0280652	0.109542										1.13945
		053_S_4813	ADNI	67.707	1	16	3	3	0		0.5	1	29	-0.0328244	-0.0786923	0.0141291	-0.0434651	0.0160794	0.0986039	-0.00781906	0.0235396	-0.0586376	-0.00504539										1.28563
		053_S_5070	ADNI	71.2717	1	15	3	3	0		0.5	4	26	-0.0408631	0.000197729	-0.0399141	-0.115574	0.00435575	0.0098597	0.0943925	0.0245932	-0.0235956	-0.00414291										1.04165
		057_S_2398	ADNI	73.5661	1	13	4	4	1		1	8	24	-0.0877755	0.0143828	-0.0476927	-0.0389957	-0.0529929	0.0240438	0.010258	0.0989982	0.0369287	0.0353034										0.91226
		057_S_4888	ADNI	74.8528	1	12	4	4	1		0.5	2.5	25	-0.00099455	-0.0488977	0.0200386	0.0485679	0.00479871	0.0194766	-0.0690436	0.000601498	-0.0117322	0.026072										1.25585
		057_S_4897	ADNI	75.9316	0	11	3	3	0		0.5	1.5	29	0.0558704	-0.00659217	-0.00498524	-0.0266774	-0.0473148	-0.0122395	0.018054	-0.0440129	-0.00846953	-0.0158183										1.32033
		057_S_4909	ADNI	78.3326	0	11	3	4	1		0.5	3	25	-0.0163758	-0.0545543	-0.068998	-0.0583546	0.0310301	0.0292391	-0.033069	0.0675468	-0.040676	-0.046959										1.19903
		067_S_2195	ADNI	70.0561	1	13	4	4	1		0.5	1	29	0.00884599	0.00583602	0.0426377	-0.0332806	0.0278606	-0.0051018	-0.0253031	-0.00271901	-0.0276879	-0.0552505										1.08279
		067_S_2196	ADNI	70.2888	0	14	3	4	1		0.5	1	26	-0.00506833	-0.0673571	0.00113531	-0.0411988	-0.0295314	0.0442819	-0.0637218	-0.00257759	-0.0843678	0.0514883										1.3168
		067_S_2301	ADNI	65.796	1	19	3	3	0		0.5	0.5	30	-0.0445414	-0.0713571	0.0325904	0.0393451	0.0479595	0.0660597	-0.0585241	-0.0271849	-0.0155272	0.0289853										1.38241
		067_S_4054	ADNI	68.4326	0	19	3	3	0		0.5	0.5	29	-0.00581569	-0.0573156	-0.00242471	-0.00485823	-0.00119724	0.0590447	-0.0480162	-0.084088	-0.0183156	-0.0172133										1.36904
		067_S_4728	ADNI	81.9329	1	16	3	4	1		1	5	22	0.00827488	0.0424812	-0.0647137	0.0301434	-0.0665485	0.0729701	-0.00754405	0.0287638	-0.0623583	-0.0588557										0.94268
		067_S_4918	ADNI	69.076	0	18	3	4	1		0.5	2.5	26	0.000706763	-0.0176641	0.00598072	0.0336898	0.0258603	0.0686024	-0.0752871	-0.00999444	-0.00708351	0.00718141										1.24632
		067_S_5205	ADNI	59.373	0	16	3	3	0		1	6	20	-0.0416237	0.0960531	0.0574895	-0.00696057	-0.0978547	0.013239	-0.170151	0.0128249	-0.0911559	-0.0128098										0.83363
		068_S_2171	ADNI	65.3936	0	10	3	4	1		0.5	4	28	-0.0281156	-0.0323757	0.0622685	0.0921215	0.0747419	0.0387045	-0.0113056	-0.0597257	0.0375653	-0.000857058										1.15606
		068_S_2184	ADNI	80.4846	0	16	2	4	1		0.5	1	28	-0.0173372	-0.0464481	0.0436063	0.0475475	0.023413	0.0143486	-0.0771365	-0.0612386	0.0172236	0.0204609										1.24095
		068_S_2194	ADNI	71.05	0	14	3	4	1		0.5	2	26	-0.0221878	0.0175323	-0.0220781	0.0730607	0.0151604	-0.0305361	0.0163125	-0.0430395	0.040739	0.0214724										0.99797
		068_S_2248	ADNI	76.1615	1	12	3	4	1		0.5	1	26	-0.036889	-0.00423515	-0.0366487	0.0159947	-0.0644975	-0.0363201	-0.0252156	0.0142386	0.0205044	-0.013076										1.0979
		068_S_2316	ADNI	74.4367	0	12	3	4	1		0.5	1.5	28	0.000974672	-0.00247377	0.0670606	0.0813259	-0.00286627	-0.0103668	-0.0154632	-0.0192162	-0.00780724	-0.0109329										1.01331
		068_S_4061	ADNI	64.2765	0	16	3	4	1		0.5	1	29	-0.0120697	-0.0758965	0.0467976	-0.02329	0.000880919	0.0693709	-0.094705	-0.0851029	-0.0721069	0.000802688										1.44206
		068_S_4067	ADNI	65.0185	1	16	3	3	0		0.5	2	29	-0.00175669	-0.0830213	0.0606652	0.00543195	0.0203307	0.0833184	-0.0131827	-0.0451517	0.02159	-0.0969154										1.31487
		068_S_4134	ADNI	68.8378	0	16	3	4	1		0.5	1.5	30	-0.0461318	-0.0418191	0.0367704	0.053664	0.0248804	-0.0408724	0.0189866	-0.0290128	0.0712947	-0.0046196										1.10833
		068_S_4332	ADNI	69.1417	1	14	3	3	0		0.5	0.5	28	0.00181249	-0.0767719	0.0326921	-0.0193603	-0.00652927	0.0612602	-0.0219775	-0.0598604	0.019697	0.0427509										1.37129
		068_S_4431	ADNI	74.3436	1	16	3	3	0		0.5	0.5	28	0.0169837	-0.0618773	-0.0501162	-0.0984705	-0.0392968	0.0388258	-0.0719562	-0.0266066	-0.0417692	-0.0588299										1.32669
		068_S_4859	ADNI	72.334	1	20	3	4	1		1	4.5	24	-0.0123891	0.0201577	-0.0785092	-0.0453648	-0.062468	0.0132353	0.0398828	-0.0935446	0.0252792	0.0304554										1.00138
		068_S_4968	ADNI	79.3593	1	16	3	4	1		1	5.5	20	0.0208939	0.0358803	0.0624946	-0.0148887	-0.109944	-0.01845	-0.0125387	-0.016994	-0.0184045	0.0266155										1.02122
		068_S_5146	ADNI	72.9966	0	18					0.5	2.5	25	0.0117251	-0.0133475	0.0182888	0.0277176	-0.00199247	-0.0320256	-0.0399979	-0.00311541	0.0308941	0.036831										1.22059
		070_S_4692	ADNI	83.2635	1	18	4	4	1		1	7	23	0.061039	0.00856	0.0418836	-0.0135657	0.0320654	0.0435467	0.0275687	0.0151622	-0.04474	-0.00996312										1.02283
		070_S_4708	ADNI	83.4415	1	18	3	4	1		0.5	3	25	-0.00525774	-0.0482927	0.057765	0.0427262	0.0172723	-0.0433602	0.0259873	-0.000620707	0.0203986	-0.0282716										1.21112
		070_S_4719	ADNI	79.1814	0	16	3	4	1		1	6	22	0.00597479	0.00983547	5.19e-06	0.0306766	0.0210658	-0.0051474	0.0355779	0.0273751	-0.0876458	-0.0105427										0.88608
		070_S_4793	ADNI	85.4073	1	16	3	3	0		0.5	2	24	0.0568736	0.00932754	0.00105004	-0.0429405	-0.00868132	-0.00941978	0.0147348	0.0108317	-0.0580838	0.0136357										0.95093
		072_S_2037	ADNI	77.9685	1	16	2	4	1		0.5	0.5	28	0.0355208	-0.0212599	0.0300631	0.0241472	0.00184549	0.00523796	-0.0187035	0.0185706	-0.0313417	-0.0103834										1.24841
		072_S_2164	ADNI	73.065	0	16	3	3	0		0.5	1.5	27	-0.0215808	-0.0972226	0.0704846	0.0135657	0.0444709	0.0978164	-0.0652048	-0.0332164	-0.0969706	-0.0152486										1.50411
		072_S_4007	ADNI	80.1643	1	20	3	4	1		0.5	1.5	30	-0.0200735	-0.0779199	-0.0489641	-0.0258045	0.0411883	0.0267174	-0.036553	0.0221978	-0.0511618	-0.00195553										1.42277
		072_S_4057	ADNI	83.4579	1	16	3	4	1		1	7	19	0.0360494	0.0095316	-0.0136989	0.0183858	0.106003	0.0759806	0.000227269	0.0424958	-0.185153	-0.0748319										1.05014
		072_S_4131	ADNI	82.4641	1	18	3	4	1		0.5	3.5	24	0.0178093	0.00451895	0.00880806	0.0184938	0.06974	0.0794161	0.0140253	-0.0392909	-0.0308418	0.0197835										1.06579
		072_S_4226	ADNI	65.0267	0	17	3	3	0		0.5	0.5	30	-0.0229748	-0.0550682	0.0584099	0.0341553	0.0862593	0.0542852	-0.0561577	-0.0361592	-0.0912111	0.0413302										1.3843
		072_S_4462	ADNI	73.4264	1	18	3	3	0		0.5	1.5	25	0.00802888	-0.00872999	0.025741	-0.0196973	0.00651691	0.0176164	-0.0171637	0.016276	-0.0647014	0.0592552										1.04588
		073_S_2190	ADNI	82.6092	1	20	3	3	0		0.5	1	28	0.0222647	-0.0311247	-0.0479443	-0.0307248	-0.0196339	0.007488	-0.100285	0.0566935	-0.05572	0.00969494										1.33185
		073_S_2225	ADNI	72.7885	1	20	3	3	0		0.5	0.5	30	-0.0252089	-0.0478485	0.00185619	0.0211828	0.0393946	0.0398575	-0.130827	-0.0165622	0.00581453	0.0489626										1.29486
		073_S_2264	ADNI	71.6496	1	18	3	4	1		0.5	0.5	29	0.00181378	0.0100995	0.0137335	0.0475631	-0.0317902	0.0155828	-0.00756709	-0.0325721	0.0211183	-0.0145451										1.13455
		073_S_4259	ADNI	65.1362	0	20	3	4	1		0.5	1	29	0.00581205	0.0176288	0.0638645	0.0766694	-0.0164514	0.0299199	-0.0021425	-0.0521299	-0.0207063	0.00801149										1.02846
		073_S_4300	ADNI	82.8172	0	16	3	3	0		0.5	1	26	0.086429	0.0342891	-0.140735	-0.0800834	-0.125495	0.0213349	0.00238642	-0.0936003	-0.029925	-0.0482804										1.09146
		073_S_4311	ADNI	72.6407	0	18	3	3	0		0.5	1	28	0.0417604	-0.0331762	0.00858233	0.0390356	-0.0054827	-0.0385262	-0.064843	-0.0709975	-0.0312784	0.112566										1.25501
		073_S_4403	ADNI	74.4011	0	14	4	4	1		0.5	1	27	0.00988372	-0.047828	0.0334312	0.0125625	0.0203963	0.0808233	-0.0650131	-0.0104866	0.0200438	-0.0500778										1.24432
		073_S_4614	ADNI	69.7495	0	20	3	4	1		0.5	0.5	23	0.00212157	0.0547637	0.0316189	0.107922	0.0324742	-0.0908762	-7.43e-07	-0.0357577	0.117146	-0.000311313										1.08839
		073_S_4853	ADNI	71.0171	0	16	3	4	1		0.5	3	26	0.0202366	0.0164016	-0.0132306	-0.0158184	-0.0487391	-0.0551681	-0.140175	-0.0161715	0.00556048	0.0364377										1.19177
		073_S_4986	ADNI	85.3689	1	20	3	4	1		0.5	0.5	28	0.0282957	-0.0161681	-0.0320262	-0.0410224	-0.0637752	0.0434521	0.0339905	0.0101496	0.0641997	-0.0839373										1.15241
		073_S_5016	ADNI	64.7967	0	18	4	4	1		0.5	3	26	-0.0113507	-0.0230979	0.0313178	0.0570895	0.0179387	0.0492954	-0.0530906	0.0384909	-0.00343003	0.000523346										1.19765
		073_S_5090	ADNI	59.2498	1	16	4	4	1		0.5	2.5	22	-0.102369	0.033331	0.0251375	0.0553067	-0.00430177	-0.0933046	-0.0865417	-0.0247263	-0.0695307	-0.0979654										0.86398
		082_S_2121	ADNI	69.9192	0	14	3	4	1		0.5	0.5	28	-0.0448696	-0.0917071	0.048339	0.0105939	0.0423527	0.0191025	-0.0959374	0.000377911	0.00669642	0.00759518										1.38017
		082_S_5014	ADNI	76.5667	1	16	3	3	0		0.5	3.5	30	0.0480251	-0.0332725	-0.0105139	0.0298484	0.00919001	0.0357418	-0.0182195	0.0257513	-0.0127304	-0.0485302										1.2517
		082_S_5029	ADNI	79.6249	1	16	4	4	1		1	6	23	-0.0556892	0.0433589	0.00262658	0.0567187	-0.0442036	-0.00397969	-0.0413608	0.0610557	-0.0828309	-0.0310161										0.82783
		082_S_5184	ADNI	72.5476	0	17	4	4	1		0.5	4	26	-0.0245	-0.0130234	0.0144421	-0.0117229	0.124032	-0.0317476	0.0218515	0.0187289	-0.0443224	0.00757828										0.94995
		094_S_2216	ADNI	70.2368	1	14	3	4	1		0.5	4	25	-0.0420189	0.0348496	-0.101476	-0.0599369	0.0296839	0.0640685	0.0126656	0.0634474	-0.00209466	-0.0947701										0.9329
		094_S_2367	ADNI	76.8843	1	20	3	4	1		0.5	2	27	0.0448676	0.0463748	-0.153479	-0.215379	-0.194058	0.0792414	-0.175524	0.0138421	0.0406566	-0.00560379										1.14329
		094_S_4089	ADNI	75.8549	1	18	3	4	1		1	6	18	0.0598045	0.0409557	-0.0483464	-0.0620302	0.0140444	0.0175989	-0.0355551	0.140464	-0.0276836	-0.0771553										1.04094
		094_S_4162	ADNI	73.4511	0	16	4	4	1		0.5	3.5	22	0.0086965	0.0355424	-0.0811455	-0.0407589	-0.0237691	-0.0255882	-0.00724813	-0.034997	0.0577335	-0.0111206										1.16089
		094_S_4282	ADNI	89.7057	1	12	3	4	1		0.5	3.5	23	-0.00871221	0.00526372	-0.0939198	0.0074045	-0.0643839	0.0634982	0.110125	0.0268121	0.0211379	-0.0187707										0.95342
		094_S_4737	ADNI	74.4695	0	12	3	4	1		1	4.5	23	0.0715294	0.0689888	-0.0565362	-0.0496179	-0.031858	0.115838	-0.0534132	0.0838341	-0.0385704	-0.0487581										0.91042
		094_S_4858	ADNI	55.2991	1	16	4	4	1		0.5	2	30	-0.0122525	-0.0404947	0.0430108	-0.0336603	0.0336006	0.0964085	-0.0742081	0.0331634	0.0326159	-0.0964885										1.29919
		098_S_2047	ADNI	79.4935	1	18	3	4	1		1	5.5	28	0.0339149	-0.0382838	-0.0309922	0.0313108	0.0401793	-0.0357706	-0.0641959	-0.0478542	0.0475579	0.0138494										1.44919
		098_S_2079	ADNI	67.6687	1	12	3	3	0		0.5	1	24	0.0221703	-0.0814024	0.035185	-0.013984	0.0264234	0.0537566	-0.067451	0.0212447	-0.0434784	0.0025753										1.39301
		098_S_4059	ADNI	72.0575	1	18	4	4	1		0.5	2	29	-0.0224219	0.0115196	-0.00416578	-0.0607617	0.00976119	0.0593503	-0.00164073	-0.00549427	0.00616751	0.00253989										1.05786
		098_S_4201	ADNI	64.1643	0	15	4	4	1		1	6	24	0.00447984	0.0810997	0.0390025	0.0611256	-0.00508629	0.0264596	-0.0536018	0.030489	-0.0899482	-0.00153481										0.79256
		098_S_4215	ADNI	83.7837	1	20	3	4	1		1	7	21	0.0282424	0.00793084	-0.0391233	0.033959	0.00825851	0.0232562	0.0212757	0.000306492	-0.00683038	0.011984										1.08569
		099_S_2063	ADNI	70.3737	1	16	3	4	1		0.5	3	30	0.0224883	-0.0871056	0.0387886	-0.0603833	-0.0471372	0.0680612	-0.0134808	-0.00803992	-0.0748241	0.0515726										1.39106
		099_S_2205	ADNI	84.8323	1	12	3	3	0		0.5	2	28	0.0289877	-0.0529814	-0.0368967	-0.0454903	0.0266329	0.0389669	-0.000261168	-0.0700699	-0.0253105	0.00690668										1.28539
		099_S_4022	ADNI	86.4778	1	16	3	4	1		0.5	2	25	0.0370193	0.0042297	-0.0839684	-0.0941868	-0.061186	0.0335311	-0.0431059	-0.0138097	-0.107011	0.0783182										1.2389
		099_S_4157	ADNI	81.2649	0	19	3	3	0		0.5	1.5	29	0.0131909	-0.0499953	-0.0169764	-0.0427244	-0.0670228	0.03334	-0.0612473	-0.000169706	-0.0722476	0.0408698										1.29991
		099_S_4205	ADNI	81.5743	0	18	3	3	0		0.5	0.5	29	0.015465	-0.0375091	-0.0222907	-0.0214061	-0.0580895	0.0167133	-0.00531276	-0.0635949	0.0125219	0.00881789										1.24923
		099_S_4480	ADNI	64.0465	0	12	3	4	1		0.5	1	29	0.00542255	-0.0867975	0.0565742	-0.0667792	-0.00999133	0.104388	-0.0402698	-0.0724475	-0.133272	0.0449276										1.44939
		099_S_4498	ADNI	77.848	0	14	3	3	0		0.5	2	28	0.02035	-0.00532913	-0.00587578	-0.0364964	-0.0519759	-0.0288009	-0.000987662	-0.0295884	-0.0688093	0.073715										1.14674
		099_S_4565	ADNI	82.5133	1	12	3	3	0		0.5	1.5	28	-0.0140407	-0.0734296	0.0239138	0.015676	0.00966428	0.0279838	0.0329449	0.00127253	-0.0403273	-0.0248411										1.24383
		099_S_4994	ADNI	85.076	1	14	3	4	1		1	8	21	0.0800798	0.0631411	-0.0267327	-0.0746314	0.0456137	0.00761324	0.00229484	0.0483257	-0.0266876	0.0330292										1.05646
		100_S_5106	ADNI	74.4504	1	16	3	3	0		0.5	4	20	0.00979031	0.000744826	-0.0605408	-0.00283614	0.0712731	-0.0127277	-0.0753688	-0.0300451	-0.0587373	-0.00133626										1.00134
		109_S_4531	ADNI	75.9151	1	20	3	4	1		0.5	2.5	23	0.0277765	-0.0114292	-0.0644083	-0.157892	-0.140228	0.0120135	0.0203728	0.0580198	-0.0357291	-0.015541										1.14083
		114_S_4404	ADNI	84.7064	0	12	3	3	0		0.5	1	25	0.00166671	-0.0332078	-0.041553	-0.0260553	0.00225289	0.0600831	0.0397704	0.0178778	-0.0539167	0.010532										1.2392
		114_S_5047	ADNI	68.9336	0	16	4	4	1		0.5	1	30	-0.0137312	-0.111599	-0.0276188	-0.0635123	-0.0108199	0.214386	-0.0946853	-1.44e-05	-0.0206247	0.0887859										1.70717
		116_S_4167	ADNI	71.6167	0	16	3	4	1		1	5	21	-0.114854	0.0109274	-0.0677483	-0.00700907	-0.0224479	0.0176112	-0.154039	0.0230845	-0.0236634	0.0775216										0.84218
		116_S_4175	ADNI	75.5784	1	20	3	4	1		0.5	2.5	27	-0.0138776	-0.0588561	0.0860375	0.000597004	-0.0328516	-0.0492553	0.0393273	-0.0116371	-0.0236597	-0.0130092										1.18342
		116_S_4195	ADNI	64.4381	1	16	4	4	1		1	7	15	-0.0672125	0.051969	-0.00174047	0.0639636	0.0289097	-0.0166864	-0.0483737	0.0614185	-0.0433764	-0.0431233										0.75341
		116_S_4209	ADNI	77.7714	0	19	3	3	0		0.5	4	23	-0.00527843	0.017759	0.00493327	-0.022873	0.0676786	0.0756441	-0.0561803	0.0307061	-0.0495339	-0.0311352										1.02537
		116_S_4625	ADNI	63.8467	1	16	4	4	1		0.5	3.5	22	0.013528	0.0247595	0.0349649	-0.0136988	0.0591349	0.012956	-0.0304336	0.0498832	-0.0237959	0.0849402										1.0452
		116_S_4635	ADNI	72.7858	0	12	3	4	1		0.5	0.5	30	-0.0266219	-0.0606074	0.0848201	0.0232786	0.0225861	0.0548024	-0.0326842	-0.0282755	0.000777741	0.0175327										1.35329
		116_S_4898	ADNI	75.2416	1	20	3	4	1		0.5	0.5	30	0.00558587	-0.0668499	0.0257218	0.0483114	0.0263638	-0.017271	-0.0267088	0.00138139	-0.0241119	0.0216897										1.26756
		123_S_2055	ADNI	77.2457	1	18	3	4	1		0.5	2	25	0.0172843	0.00412702	0.0356251	0.0715274	-0.0429659	0.0332668	-0.0278652	-0.0394322	-0.0389056	0.0330192										1.18786
		123_S_4096	ADNI	84.6188	1	9	4	4	1		0.5	2.5	24	0.0157816	-0.00794463	-0.0479626	-0.0270995	0.0438314	0.0202971	0.0428286	0.0622985	-0.106417	-0.0631646										1.16677
		123_S_4170	ADNI	67.7837	0	18	2	4	1		0.5	1	30	0.00821537	-0.0769892	0.0889776	0.0173506	0.0563695	0.093267	-0.0603218	-0.0542474	-0.0714714	-0.00437617										1.50702
		123_S_4526	ADNI	81.5661	1	16	4	4	1		0.5	4	19	0.0407296	0.0151647	-0.0412688	0.00294306	0.100487	-0.0456532	-0.000401116	0.0155997	-0.0299395	0.0175074										1.0407
		123_S_4904	ADNI	65.859	0	12	4	4	1		0.5	1	28	-0.0362992	-0.0167616	-0.0113828	-0.0104323	-0.0175948	0.00856226	-0.0671311	-0.0212526	-0.040373	0.0499477										1.11292
		126_S_4458	ADNI	78.1602	0	16	3	4	1		1	6.5	25	-0.0216824	0.0636792	-0.042463	0.146349	0.00784431	-0.0560121	-0.0386607	0.0470093	0.0162779	0.0471083										0.89139
		126_S_4494	ADNI	73.2211	1	12	4	4	1		1	8	21	-0.00275668	0.00664329	-0.0227851	-0.00168017	0.0316424	0.0748613	-0.0265254	-0.00797151	-0.052981	-0.0447712										1.05941
		126_S_4507	ADNI	78.1656	1	16	3	4	1		0.5	1.5	29	0.00481642	-0.0641845	-0.00406188	-0.0207633	0.0106485	0.0609431	-0.0159535	-0.0227524	-0.0234384	-0.0131343										1.40102
		126_S_4675	ADNI	81.8782	1	12	3	4	1		1	5	21	0.0348093	0.00833144	-0.0527345	-0.0324339	0.0565354	-0.0127122	0.0431681	0.0654348	-0.0190256	-0.0581673										1.13768
		126_S_4686	ADNI	71.7317	1	12	3	4	1		0.5	3.5	25	0.0377452	-0.0314437	-0.0212419	0.0378943	0.0217861	0.0444186	-0.0298762	0.0492588	-0.00376561	-0.00548594										1.1962
		126_S_4712	ADNI	74.4531	1	17	3	4	1		0.5	1	24	0.00764416	-0.0330804	-0.0044533	0.0711816	0.0756361	-0.00309892	-0.0347429	-0.00554571	-0.00253911	-0.0438206										1.28966
		126_S_4743	ADNI	70.1246	1	12	3	4	1		0.5	1	28	-0.0250932	-0.046093	-0.0800382	-0.0113472	0.0668046	0.0725697	-0.0699888	-0.0261817	-0.00335909	0.0522159										1.35971
		126_S_4891	ADNI	59.77	1	15	4	4	1		0.5	0.5	29	0.00574732	-0.0456688	0.0523258	0.0125872	0.0668265	0.0460116	-0.0545224	-0.0285302	-0.0224323	-0.00340368										1.2307
		127_S_2213	ADNI	84.3094	0	14	3	3	0		0.5	0.5	30	0.0704676	0.0260932	-0.0673717	-0.0302777	-0.0885833	-0.0731262	-0.085849	0.144296	0.0497058	-0.0111797										1.21189
		127_S_4197	ADNI	81.41	1	20	3	4	1		0.5	0.5	29	0.00320663	-0.070079	-0.11588	-0.0827991	-0.0373126	0.0179859	-0.0504922	0.0983486	0.0128173	-0.0216928										1.2876
		127_S_4198	ADNI	80.5092	0	16	3	4	1		0.5	0.5	27	0.0082193	-0.0253868	-0.0373263	-0.0248265	-0.0294886	0.0150278	-0.0168621	0.0339893	0.0296755	-0.0299151										1.24396
		127_S_4240	ADNI	72.8624	1	20	4	4	1		1	5.5	25	0.00329055	0.0525739	-0.06291	-0.172019	0.00833508	0.0300829	-0.0749285	0.0894576	0.00956191	0.0259265										1.01835
		127_S_4500	ADNI	92.4079	0	13	3	3	0		2	12	15	0.00824938	0.00680974	-0.0357424	-0.0869069	-0.0544854	0.0353261	0.0413128	0.0436669	0.0604171	0.015559										1.00121
		127_S_4624	ADNI	77.8508	0	13	3	4	1		0.5	0.5	30	0.011619	-0.046192	-0.0579268	-0.0824827	-0.0781731	-0.0736555	-0.00364566	0.00193184	-0.00899153	-0.0245696										1.42194
		127_S_4765	ADNI	76.0301	1	16	3	4	1		0.5	1.5	26	-0.0243646	-0.0814616	-0.0223506	-0.107561	-0.0836438	-0.000861998	-0.00568169	0.100408	-0.0212092	0.0015281										1.2248
		127_S_4844	ADNI	85.4073	1	12	2	4	1		0.5	1	26	0.0357016	-0.0243877	-0.0372466	-0.245092	-0.118209	-0.00599853	-0.13308	0.186488	-0.0511761	-0.106339										1.3626
		127_S_4928	ADNI	77.87	1	16	3	4	1		0.5	3	27	0.0198317	-0.0367382	-0.0717651	-0.00140365	-0.0161175	-0.0078119	-0.0464003	-0.0341099	-0.0532116	0.068318										1.24412
		127_S_4940	ADNI	89.3087	1	16	3	3	0		0.5	2.5	24	0.0376893	0.0208865	-0.0739167	-0.0376926	-0.046705	-0.0451549	-0.00749492	0.0463571	-0.0269419	0.0229491										1.13283
		127_S_4992	ADNI	63.833	0	16	3	4	1		1	7	22	-0.102356	0.0371113	-0.15772	-0.0586429	-0.0792308	-0.020299	0.0628748	0.068635	0.0590954	0.0259405										0.85549
		127_S_5028	ADNI	61.9767	1	16	4	4	1		0.5	3.5	23	-0.0441889	-0.00697055	0.0150865	-0.0245641	-0.00943242	0.0325608	-0.0825416	0.012543	0.0364611	0.0137738										1.13996
		127_S_5056	ADNI	85.4073	1	20	3	4	1		1	5	20	0.0751688	-0.003924	-0.0645147	-0.130313	0.00516188	0.0167385	0.00481091	0.0994345	-0.10098	0.00888333										1.24548
		127_S_5058	ADNI	61.8207	1	20	3	3	0		0.5	3	26	-0.0527097	0.0450013	-0.0151154	-0.00905607	-0.0705445	0.0516839	-0.145215	0.0235348	0.0358289	-0.0346449										0.96691
		127_S_5095	ADNI	65.9165	1	16	4	4	1		0.5	4	24	0.00350662	0.0282873	-0.0872495	-0.118285	0.030488	0.094742	-0.0438241	0.112395	-7.08e-06	-0.0626605										1.00538
		128_S_2003	ADNI	63.7837	0	18	3	3	0		0.5	2	27	-0.0550122	-0.107329	0.0129712	-0.0340976	0.0227481	0.0632793	0.0376797	0.000812309	-0.0948447	-0.0100008										1.28897
		128_S_2045	ADNI	74.5435	1	16	3	4	1		0.5	1.5	30	-0.014373	-0.0298472	-0.0558934	-0.0989478	-0.0501539	0.0571923	-0.0109708	0.0138556	-0.0362242	0.00875429										1.16426
		128_S_2057	ADNI	64.4983	0	18	3	3	0		0.5	1	30	-0.0645705	-0.0850783	-0.0129542	-0.0748051	-0.0247141	0.0668778	0.014207	0.0616995	-0.0796491	0.00934471										1.3898
		128_S_2130	ADNI	78.6749	1	16	3	3	0		0.5	1.5	30	-0.00632985	-0.0451202	0.0181593	-0.032543	-0.0345406	-0.00023938	0.0229477	0.0688843	-0.0686265	-0.0125327										1.10112
		128_S_4553	ADNI	68.8077	0	17	3	3	0		0.5	0.5	30	-0.0462301	-0.124943	-0.00338585	-0.0836192	0.0646064	0.160314	-0.0609755	0.00346221	-0.117639	-0.000714669										1.6705
		128_S_4636	ADNI	79.2252	0	16	3	4	1		0.5	1	29	0.000737217	-0.0600623	0.0664152	-0.0309827	0.00132348	0.0168499	-0.00365261	0.000466451	-0.0938626	0.0373624										1.21589
		128_S_4772	ADNI	78.8364	0	16	3	3	0		0.5	3.5	20	0.0225619	0.00782588	-0.0612051	0.011688	-0.0154783	0.127589	-0.0130097	0.0692012	-0.115164	-0.047329										0.99519
		128_S_4774	ADNI	85.963	1	17	3	3	0		0.5	3	22	-0.00731465	-0.0179681	0.0286601	-0.0507809	0.0314924	0.00703819	0.00295719	0.0733579	-0.110989	0.0346406										1.02036
		128_S_5066	ADNI	79.9151	1	17	3	4	1		0.5	2	27	0.0304644	-0.0361744	0.00655585	-0.0227808	-0.022435	0.0152925	0.0359784	0.0859043	-0.060351	-0.0514634										1.16025
		128_S_5123	ADNI	73.6509	0	14	3	4	1		0.5	1.5	26	-0.035271	-0.0657609	0.0805185	-0.0346588	-0.00623059	0.0110935	0.0845029	0.00114367	-0.104766	-0.016445										1.11877
		129_S_0778	ADNI	78.5763	1	13	3	4	1		1	4.5	25	-0.00326927	-0.101088	-0.0636935	-0.0374442	-0.0892816	-0.0318811	-0.0383718	0.0560671	0.00640204	0.0318791										1.48304
		129_S_4073	ADNI	76.2902	1	11	2	3	0		0.5	0.5	28	0.0259476	-0.0304006	-0.0721094	-0.0605397	-0.0654685	0.0305831	0.03833	0.0131154	0.0293912	-0.0149813										1.29368
		129_S_4287	ADNI	72.9336	0	17	3	4	1		0.5	3	28	0.00763673	-0.049762	-0.023647	-0.0759129	0.00318168	0.0297327	-0.0821568	0.0553674	0.0275851	-0.041746										1.3676
		129_S_4422	ADNI	72.898	0	15	2	3	0		0.5	0.5	30	0.0384639	-0.0330373	-0.034511	-0.0168636	-0.0820422	0.0681258	-0.0425944	0.0726061	0.0324022	-0.0209772										1.34359
		130_S_2373	ADNI	81.0815	0	13	3	4	1		0.5	2	25	0.00717	-0.0348702	0.0508477	0.00249818	0.000387275	-0.0326171	-0.0310411	-0.031939	-0.0470733	0.0473011										1.23067
		130_S_2391	ADNI	73.8919	0	12	3	4	1		0.5	2.5	27	-0.00867121	-0.0570572	0.0229602	0.0200979	-0.0471047	0.0713937	-0.0547068	0.0417391	-0.084964	0.0236572										1.16369
		130_S_2403	ADNI	81.2512	0	15	3	3	0		1	4.5	26	0.0263005	-0.0644666	-0.0379608	-0.00224144	0.0501607	-0.00435672	-0.0184243	0.00684114	-0.076844	-0.0199774										1.29576
		130_S_4250	ADNI	80.6051	1	20	3	4	1		1	6	21	0.00632843	0.00795212	0.0112835	0.0241232	0.000488948	0.00631994	0.0156806	0.0408048	0.0289862	0.0434942										0.99099
		130_S_4294	ADNI	77.347	0	16	3	4	1		0.5	3	26	0.0620594	-0.00665311	-0.0303922	-0.0809323	-0.0222705	0.0421013	-0.0749995	0.0209769	-0.104571	-0.00819355										1.23217
		130_S_4405	ADNI	73.629	1	18	3	4	1		0.5	0.5	30	-0.0326139	-0.0699078	0.0924567	0.0278973	0.0575253	0.0566402	-0.0180487	-0.0353395	-0.0210521	-0.0317738										1.26471
		130_S_4415	ADNI	77.2704	0	13	4	4	1		1	6	26	0.00071499	-0.0467315	0.0288616	0.0408765	0.0145182	0.133972	-0.000271052	-0.00808128	-0.139904	0.0204018										1.07947
		130_S_4417	ADNI	76.5859	1	16	3	3	0		0.5	0.5	30	0.0144016	-0.0753993	0.0118641	-0.0130881	-0.027722	-0.0195199	0.00994691	0.00975782	-0.0217523	-0.0102572										1.15622
		130_S_4542	ADNI	81.358	0	16	4	4	1		1	7	20	0.0477981	0.028479	-0.0626863	-0.00606517	-0.0187806	0.0799525	0.0231082	-0.0244398	-0.011243	-0.000384223										0.99672
		130_S_4589	ADNI	75.2334	0	14	4	4	1		1	4.5	26	-0.0373379	0.0250969	0.058828	0.0237866	0.0675207	0.0423015	0.0260082	0.0631207	-0.000511976	0.0577715										0.90378
		130_S_4641	ADNI	75.6934	0	20	4	4	1		0.5	2.5	28	0.015333	-0.0358569	-0.0107099	-0.0186064	0.0238308	0.0754225	0.0187784	-0.0244389	0.0190512	0.0310806										1.22354
		130_S_4660	ADNI	79.3073	0	16	3	4	1		0.5	3.5	21	0.017913	-0.0319349	0.0295837	-0.0262974	-0.0766626	0.0304	-0.0193071	0.00268811	-0.103386	0.0826208										1.21602
		130_S_4730	ADNI	81.1307	0	12	3	4	1		1	5	21	0.0704049	-0.00106487	-0.0461999	0.0248291	0.0749335	0.138634	-0.0347489	-0.09784	-0.0059301	-0.00181475										1.15312
		130_S_4925	ADNI	75.0472	1	12	3	3	0		0.5	2	27	0.0202033	-0.0256254	-0.068316	-0.0733634	0.00859673	0.0983923	-0.0286278	-0.0802253	0.00960828	-0.0567508										1.21754
		130_S_4971	ADNI	76.6188	1	18	3	4	1		1	5	21	0.0547569	0.0116925	-0.0278863	-0.0137588	0.059415	0.0807136	-0.0107732	0.0176414	0.0345586	0.0205367										1.1155
		130_S_4982	ADNI	58.2943	0	13	4	4	1		1	7	21	0.000274937	0.0721165	0.0427611	-0.037165	0.00789542	0.05369	-0.0437974	0.0475796	-0.0185874	0.122536										0.85042
		130_S_4984	ADNI	73.232	0	12	3	4	1		1	5	20	-0.048076	0.0512107	-0.0591644	-0.0413049	0.0982923	-0.0291112	0.0121845	-0.00434692	-0.0512934	0.0357978										0.78496
		130_S_4990	ADNI	75.3758	0	14	3	4	1		1	5	25	-0.0134588	0.0179279	-0.0221785	-0.032787	-0.076394	0.00867348	0.000192458	-0.00540898	-0.0518601	0.0781653										0.92831
		130_S_4997	ADNI	60.8378	0	14	3	3	0		1	5	19	-0.0344018	0.0545497	0.061917	-0.0555755	0.0286247	0.0348135	-0.0172428	-0.0114933	-0.0159486	0.0150385										0.85715
		130_S_5006	ADNI	68.3915	0	14	3	4	1		1	5	21	-0.00599546	0.00600001	-0.0587724	0.0757316	0.0781556	-0.00482492	-0.0973917	0.0456404	-0.0979887	-0.0682317										1.07188
		130_S_5059	ADNI	72.2902	1	18	3	4	1		1	5	21	-0.0445056	0.0257409	-0.0362979	-0.0113643	0.139923	0.00526901	-0.0371674	0.00235984	0.0302938	-0.0835847										0.98717
		130_S_5231	ADNI	74.3847	0	12	3	3	0		0.5	2	26	0.109026	-0.214955	0.0637271	-0.337682	-0.0889726	0.471149	-0.308254	-0.0239315	-0.462845	-0.0850422										1.13341
		131_S_0123	ADNI	80.5503	1	20	3	3	0		0.5	3	27	0.0369807	-0.00419201	-0.0878613	-0.0828722	-0.0684988	0.0448119	-0.0143875	0.127371	-0.0428487	-0.00052365										1.28202
		135_S_4309	ADNI	70.3326	1	16	3	4	1		0.5	1	30	-0.0108863	-0.0887505	0.020753	-0.0952738	-0.0243538	0.0351149	-0.0706111	0.0278899	-0.0584305	-0.0235562										1.39141
		135_S_4406	ADNI	80.8898	1	19	3	3	0		1	4.5	28	0.00685664	-0.00624638	-0.0339793	-0.0567547	-0.13043	-0.0312369	-0.0166404	-0.000104372	0.0153156	0.0221999										1.14001
		135_S_4489	ADNI	74.3518	1	20	3	3	0		0.5	1	30	-0.00389245	-0.0703804	0.00228516	-0.00242552	-0.0207684	0.00154327	-0.0229136	0.038128	-0.0175157	0.00285147										1.31349
		135_S_4566	ADNI	85.5606	0	12	3	4	1		0.5	0.5	30	-0.00464349	-0.0496769	-0.0113664	-0.0804562	-0.0597561	-0.0448632	0.00448152	0.0168263	0.00431965	0.0148547										1.25851
		135_S_4657	ADNI	73.6181	0	12	3	4	1		2	14	11	-0.0438437	0.0394006	-0.0931179	0.0221209	0.0189839	-0.0782631	-0.0316396	0.00382044	-0.12702	-0.0664305										0.94266
		135_S_4689	ADNI	69.6838	1	16	4	4	1		0.5	3	29	0.0185761	-0.0167253	0.0454752	-0.123502	-0.0846327	-0.0579531	0.00322426	0.0127827	0.00348228	0.0775787										1.23864
		135_S_4863	ADNI	70.1218	1	18	4	4	1		1	6	26	-0.0776567	-0.0254387	0.0237454	0.00174867	0.0179404	0.0249387	0.0355193	0.0372154	0.0669456	0.0351178										1.04124
		135_S_4954	ADNI	61.2758	1	18	4	4	1		0.5	4	25	-0.0321267	-0.0801328	-0.0634385	-0.0802333	-0.0234849	-0.00542063	-0.0871052	-0.00641858	0.000283413	-0.0169845										1.40864
		135_S_5015	ADNI	77.9493	0	14	3	4	1		1	8	23	-0.0100174	-0.0219678	-0.0537342	-0.0492162	0.00555174	0.0114169	-0.0249402	0.0176532	-0.0650809	-0.0242263										1.1626
		135_S_5275	ADNI	78.0616	0	12	3	4	1		0.5	3	24	-0.0479263	0.0100319	-0.0189974	-0.0248787	-0.0756746	-0.0349691	-0.00687869	0.0403255	0.0217795	0.0813751										1.03993
		136_S_4189	ADNI	75.3183	0	15	3	4	1		1	7	24	0.081722	-0.00657028	-0.0182	0.13682	-0.013269	0.0823375	-0.0471238	-0.0780861	-0.0667816	0.039987										1.18564
		136_S_4408	ADNI	74.6283	1	20	2	3	0		0.5	1.5	30	-0.0119556	-0.0476433	-0.0133537	-0.0472863	-0.038532	0.034927	-0.0155468	-0.0270842	-0.0365165	-0.0118184										1.19684
		137_S_0800	ADNI	80.1424	1	12	4	4	1		0.5	1.5	25	0.02574	-0.0243009	-0.0348793	0.0217204	0.0539084	-0.0442815	-0.0924488	0.0172565	0.0222868	0.014027										1.25445
		137_S_0972	ADNI	83.8686	1	16	3	4	1		0.5	2.5	29	0.0160899	-0.00444301	0.0500564	0.0155441	0.00728657	-0.0711107	0.0492695	0.0204522	6.24e-05	-0.00847583										1.02277
		137_S_0994	ADNI	61.1718	0	18	3	4	1		1	8	19	-0.0185374	0.0751876	-0.0421041	0.0387376	0.0171648	0.0594795	0.0202571	-0.0642656	-0.0646558	0.0675588										0.79772
		137_S_1414	ADNI	79.4771	1	18	3	4	1		0.5	1.5	27	0.0168535	0.000919184	0.0189291	0.00652719	0.00607469	-0.0569403	0.00754108	0.0672018	0.0500077	-0.0057665										1.04673
		137_S_4211	ADNI	83.0226	0	15	3	3	0		0.5	4	16	-0.0589787	0.00947617	-0.0420165	-0.0182899	-0.0679382	-0.0678557	-0.0414979	0.0439419	-0.0554244	0.034618										1.02176
		137_S_4258	ADNI	77.9247	1	14	3	4	1		0.5	2.5	24	0.0584099	-0.0194829	0.0102874	0.0491753	-0.000721071	0.0403726	-0.0777849	-0.0231011	-0.0266386	-0.000603825										1.2149
		137_S_4303	ADNI	80.2327	0	20	3	4	1		0.5	1.5	30	0.000226	-0.0177643	-0.0645662	-0.0525022	-0.00018737	0.0616967	-0.0546653	0.0549593	-0.00104785	0.0381559										1.22767
		137_S_4351	ADNI	67.9097	0	16	3	4	1		0.5	0.5	29	0.0362799	-0.0686187	-0.0468782	0.00779697	0.010604	-0.0133268	-0.1239	-0.0608306	-0.0549855	-0.0198445										1.43972
		137_S_4596	ADNI	67.8138	1	20	3	3	0		0.5	2.5	27	-0.0340463	-0.0354064	-0.0446323	0.0393864	0.0101161	0.137971	-0.060299	0.0562718	-0.0908825	0.031799										1.15046
		137_S_4623	ADNI	63.2252	0	13	3	4	1		0.5	2.5	26	-0.00699249	-0.0601835	0.0544786	-0.00443581	0.00513094	0.0241948	0.0435808	-0.0922584	-0.0358755	-0.0015747										1.22319
		137_S_4631	ADNI	69.6564	1	20	3	3	0		0.5	3	28	0.00732155	-0.0816761	0.015973	-0.0208441	0.0162886	0.0401053	-0.0308684	-0.0247688	-0.0354029	-0.024889										1.41126
		137_S_4672	ADNI	68.835	1	12	4	4	1		0.5	3	16	-0.0818545	-0.0160723	-0.0710169	-0.0778566	0.0632442	-0.0632648	-0.0990343	0.0453031	-0.0682975	0.0777267										0.89433
		137_S_4756	ADNI	84.3395	1	16	3	4	1		0.5	1.5	24	0.08943	-0.00751635	-0.0810129	0.0197112	0.0258699	-0.0904378	-0.0608256	-0.0186108	-0.0249929	0.0256759										1.26886
		137_S_4815	ADNI	70.0123	0	12	4	4	1		0.5	3	24	-1.12e-05	-0.0446289	0.0316378	0.050324	0.0462203	-0.0100553	0.00366048	-0.0534581	-0.0593025	0.0151958										1.12915
		137_S_4816	ADNI	74.3984	1	16	4	4	1		0.5	2	29	-0.00113346	0.0250144	0.0416803	0.0769091	0.0574237	0.0312709	-0.0365663	0.0219768	0.0647268	-0.0383449										1.07848
		137_S_4852	ADNI	64.3258	0	20	4	4	1		0.5	2.5	26	0.0109468	-0.0482891	0.0401154	-0.0298753	0.0206438	0.02452	-0.0240747	-0.03406	-0.0698222	-0.014155										1.27544
		141_S_1004	ADNI	81.0185	0	12	3	4	1		2	13	17	0.0764199	0.0254779	-0.000576123	0.115358	-0.0353644	0.0469339	0.0393003	0.000511196	-0.0490303	0.0339728										0.91176
		141_S_2210	ADNI	80.1889	0	13	3	3	0		0.5	1	30	0.0483459	-0.0321928	0.00638345	-0.011505	-0.0365896	0.00226266	0.063453	-0.0961036	-0.0579795	-0.0066341										1.16026
		141_S_2333	ADNI	70.0808	1	12	3	4	1		0.5	2	27	0.00772263	-0.0463255	0.0646863	0.00276265	0.00481883	0.0493225	-0.0226697	0.0154357	-0.0548073	0.00895955										1.25646
		141_S_4053	ADNI	75.4168	1	17	4	4	1		0.5	1	29	-0.0612575	-0.00117411	-0.0138716	0.0439971	0.0555191	-0.0151757	-0.0694878	0.0190906	0.00653349	0.0460005										1.0943
		141_S_4456	ADNI	77.5551	1	16	3	3	0		0.5	1.5	26	0.0540621	-0.0354989	-0.0497894	-0.0290062	-0.0311476	0.0126333	-0.0975778	0.031079	0.0347451	-0.0400192										1.25937
		141_S_4803	ADNI	82.8775	0	14	3	3	0		0.5	2	29	0.0110845	-0.0488152	0.0136949	0.000639272	0.0500559	0.0457075	0.00900822	0.0143128	-0.0775875	0.0249114										1.25876
		141_S_4907	ADNI	65.8453	1	15	3	4	1		0.5	2	30	0.00488417	-0.0615683	0.0598034	0.0367182	0.0594587	-0.0335292	-0.018208	-0.0280209	-0.0626804	-0.0014315										1.26579
		141_S_4976	ADNI	63.707	0	20	3	4	1		0.5	0.5	30	-0.0271373	0.0104345	0.0639091	0.0259109	0.0939004	-0.0347402	-0.0505844	-0.0632797	-0.0433721	0.0498424										1.10133
		153_S_2109	ADNI	78.2587	1	14	3	3	0		0.5	1.5	27	-0.0384118	-0.0524899	-0.000816801	-0.0239855	-0.0106846	0.0617133	0.012165	0.0604738	-0.0408107	-0.0247902										1.04697
		153_S_4297	ADNI	83.0801	1	12	2	4	1		0.5	1	29	0.0419705	-0.0364725	0.0276635	-8.12e-06	0.0171851	0.0521692	0.0237234	-0.0568963	-0.0771902	-0.0312578										1.2043
		153_S_4621	ADNI	69.9302	1	20	3	3	0		0.5	0.5	28	0.0322457	-0.0369051	-0.00975145	-0.0195838	-0.0109521	0.0829064	0.00335472	-0.0766274	-0.000866673	-0.0359058										1.3458
		153_S_4838	ADNI	75.781	1	14	3	3	0		0.5	2	26	0.0384691	-0.0539903	-0.0163505	0.0393454	0.00658491	-0.0747012	-0.120583	0.00164088	0.0728995	0.0315518										1.32822
		941_S_2060	ADNI	74.0945	0	13	3	3	0		0.5	1.5	29	0.011752	-0.0584879	0.0404208	-0.016099	0.0393172	0.0944783	0.0188514	-0.0796774	-0.0515479	-0.0423365										1.34652
		941_S_4377	ADNI	69.5551	0	12	3	4	1		0.5	1.5	29	0.00801724	-0.111374	0.0291279	-0.030932	-0.00467915	-0.0302693	-0.0504787	0.0396138	-0.126872	0.0739819										1.50341
		941_S_4420	ADNI	81.4894	1	18	3	3	0		0.5	0.5	27	-0.00860218	-0.0351925	0.0627878	0.0108027	0.0406648	0.0524282	0.00244396	-0.0365156	-0.0178776	-0.0309616										1.26159
		941_S_4764	ADNI	82.7433	0	20	3	3	0		0.5	1	30	0.033103	-0.0279399	-0.030921	-0.0329438	-0.00561209	-0.00404379	-0.0737919	0.0381025	0.0118546	0.0202095										1.37304

## Sheet: Figure 4a (EB1)
Figure 4a (EB1 Values)
Patient Group	CN	tAD	DLB	bvFTD	SD	PCA	lvPPA	dAD
	-0.012294	-0.059563	-0.099562	0.10436	0.064786	-0.077984	-0.015355	-0.031108
	-0.00083196	0.044945	0.018815	0.11578	0.086129	-0.073539	-0.074019	-0.0024716
	0.003516	-0.012944	-0.060068	-0.030852	0.0038533	-0.052665	-0.015609	-0.081598
	0.0065525	0.0068024	-0.022315	0.012558	0.004753	-0.13605	0.011096	-0.060966
	-0.011003	0.0083325	0.0069033	0.061373	0.0090441	-0.13058	-0.058417	-0.060499
	-0.0013432	0.043988	-0.047712	-0.012422	0.015635	-0.13033	-0.044964	-0.050337
	0.014662	0.047984	-0.020935	-0.015343	0.029483	-0.098144	-0.019824	-0.046484
	0.019573	-0.055659	-0.018705	-0.027272	0.037189	-0.089633	0.05563	-0.034702
	0.028868	0.0044717	-0.0051152	-0.022206	0.049229	-0.087412		-0.014381
	0.022212	-0.086322	0.0017656	-0.020402	0.057716	-0.084249		-0.012359
	0.0022976	0.0031812	-0.062608	-0.015316	0.10297	-0.082338		-0.0095442
	0.006334	0.0053731	-0.057952	-0.014635	-0.069188	-0.071932		-0.0010384
	0.0070845	0.0072077	-0.071242	-0.0083023	-0.0046998	-0.061555		0.018607
	0.010474	0.050911	-0.070797	-0.0067481		-0.053127		0.034657
	0.0161	0.03382	-0.053745	-0.0066305		-0.02446		0.0458703
	0.037403	-0.081834	-0.073342	-0.00048172		-0.091625
	0.01357	-0.048677	-0.072876	0.016623		-0.084561
	0.011091	-0.03319	-0.034432	0.018233
	0.03371	0.0365	-0.0094426	0.018758
	0.0024016	-0.018477	-0.0082607	0.020487
	-0.027128	0.037903	-0.00053346	0.024315
	0.0077644	0.043506	-0.0014417	0.035078
	0.029301	-0.088275	-0.054476	0.046445
	0.011083	-0.061251	-0.052109	0.050137
	0.006343	-0.028552	-0.038763	0.054963
	-0.00095166	-0.0045589	-0.097023	0.057955
	-0.02296	0.003417	-0.082042	0.083056
	-0.014407	0.012284	-0.079208	0.094676
	-0.0043041	0.012617	-0.075692	0.095307
	0.009843	0.014795	-0.073538	0.099069
	0.01146	0.019977	-0.066191	0.10101
	0.027089	-0.0032854	-0.065605	0.11738
	0.02961	-0.046	-0.064204	0.13634
	0.071564	-0.035826	-0.062858
	0.02629	-0.017593	-0.061656
	0.027542	-0.0095425	-0.060944
	-0.075339	0.013188	-0.05748
	-0.066389	0.030792	-0.057016
	-0.061456	0.031453	-0.055024
	-0.060744	-0.042615	-0.054914
	-0.059405	-0.033375	-0.054882
	-0.059174	-0.09524	-0.052501
	-0.056674	-0.083286	-0.049037
	-0.056507	-0.080677	-0.047202
	-0.054318	-0.07477	-0.044966
	-0.054139	-0.065749	-0.043722
	-0.0535	-0.064947	-0.042601
	-0.053057	-0.063176	-0.041402
	-0.052765	-0.06003	-0.038068
	-0.052206	-0.054706	-0.037019
	-0.05185	-0.053194	-0.036756
	-0.051305	-0.053114	-0.035264
	-0.051283	-0.052174	-0.035224
	-0.050472	-0.049386	-0.034901
	-0.049974	-0.049187	-0.034324
	-0.049245	-0.048025	-0.032596
	-0.04876	-0.044876	-0.029469
	-0.048612	-0.039271	-0.02751
	-0.04842	-0.038232	-0.021153
	-0.047685	-0.037641	-0.020498
	-0.047423	-0.034653	-0.019936
	-0.046937	-0.033145	-0.0095848
	-0.04654	-0.031082	-0.0081568
	-0.046439	-0.030999	-0.0068862
	-0.046252	-0.027271	-0.0045179
	-0.045524	-0.027228	-0.0035958
	-0.045522	-0.026881	-0.0025266
	-0.045223	-0.026635	0.0026958
	-0.045178	-0.025817	0.0038452
	-0.044819	-0.024395	0.01501
	-0.044187	-0.02339	0.018941
	-0.044009	-0.023242	0.019693
	-0.04399	-0.023106
	-0.043454	-0.021961
	-0.04333	-0.021423
	-0.043185	-0.019385
	-0.043101	-0.019212
	-0.042641	-0.01914
	-0.042477	-0.016705
	-0.042249	-0.01514
	-0.041895	-0.014445
	-0.041816	-0.014282
	-0.041592	-0.011816
	-0.041049	-0.0086117
	-0.040795	-0.0076402
	-0.040654	-0.0067816
	-0.040321	-0.0050445
	-0.040273	-0.0048017
	-0.039752	-0.0047416
	-0.039518	-0.0028673
	-0.039415	-0.0027112
	-0.039227	-0.0013935
	-0.039212	-0.0013371
	-0.038936	-0.00096037
	-0.038644	-0.00041119
	-0.038581	-1.45e-05
	-0.038576	0.00073609
	-0.038452	0.0015457
	-0.038387	0.0024783
	-0.038238	0.0025797
	-0.037691	0.0036125
	-0.037447	0.0076539
	-0.037151	0.0081571
	-0.036731	0.0088252
	-0.036655	0.0099235
	-0.036533	0.01149
	-0.036291	0.012035
	-0.036165	0.012301
	-0.036149	0.013792
	-0.036036	0.014583
	-0.035987	0.018482
	-0.035918	0.019041
	-0.035886	0.019108
	-0.035762	0.019129
	-0.035514	0.020699
	-0.035449	0.020999
	-0.035336	0.024271
	-0.035314	0.024844
	-0.03513	0.025378
	-0.035025	0.026515
	-0.034892	0.027361
	-0.034838	0.027439
	-0.034828	0.031929
	-0.034774	0.032411
	-0.034757	0.032948
	-0.034754	0.033333
	-0.034527	0.037505
	-0.034525	0.038894
	-0.034368	0.039212
	-0.034112	0.03931
	-0.033847	0.041851
	-0.033742	0.043848
	-0.033662	0.04552
	-0.03345	0.04796
	-0.033426	0.048124
	-0.033401	0.052263
	-0.033399	0.06653
	-0.033349	-0.046318
	-0.033137	-0.0026839
	-0.033127	0.034185
	-0.033033	0.073663
	-0.032882	-0.011907
	-0.032824
	-0.032704
	-0.032484
	-0.03242
	-0.032394
	-0.03224
	-0.032227
	-0.032019
	-0.031868
	-0.031803
	-0.031581
	-0.031574
	-0.031571
	-0.031543
	-0.031519
	-0.031518
	-0.031425
	-0.031423
	-0.03132
	-0.031271
	-0.031188
	-0.030992
	-0.030873
	-0.030776
	-0.030703
	-0.030598
	-0.030595
	-0.030516
	-0.030509
	-0.030373
	-0.030337
	-0.03023
	-0.030221
	-0.030087
	-0.03004
	-0.030029
	-0.029962
	-0.029933
	-0.02991
	-0.02988
	-0.029783
	-0.029751
	-0.029725
	-0.029691
	-0.029633
	-0.029593
	-0.029062
	-0.028928
	-0.028799
	-0.028706
	-0.028686
	-0.028646
	-0.02852
	-0.02851
	-0.02843
	-0.028416
	-0.028354
	-0.028339
	-0.02832
	-0.028311
	-0.028174
	-0.028023
	-0.027962
	-0.027918
	-0.027918
	-0.027822
	-0.02768
	-0.027523
	-0.02748
	-0.027463
	-0.027452
	-0.027423
	-0.027366
	-0.027263
	-0.027207
	-0.027066
	-0.026918
	-0.02678
	-0.026709
	-0.026653
	-0.026593
	-0.026591
	-0.026545
	-0.026537
	-0.02653
	-0.026343
	-0.026229
	-0.025987
	-0.025926
	-0.025826
	-0.025822
	-0.025817
	-0.025628
	-0.025561
	-0.025524
	-0.025521
	-0.025479
	-0.025428
	-0.025405
	-0.025379
	-0.025379
	-0.025296
	-0.025207
	-0.025203
	-0.025144
	-0.025045
	-0.025002
	-0.024961
	-0.024835
	-0.024566
	-0.024485
	-0.024465
	-0.024408
	-0.024278
	-0.024273
	-0.02424
	-0.02403
	-0.023988
	-0.023969
	-0.023894
	-0.02384
	-0.023828
	-0.023718
	-0.023692
	-0.023349
	-0.023293
	-0.023268
	-0.023219
	-0.023174
	-0.023152
	-0.023113
	-0.023108
	-0.023067
	-0.023033
	-0.023007
	-0.022949
	-0.022945
	-0.022781
	-0.022768
	-0.022752
	-0.02266
	-0.022634
	-0.022552
	-0.022504
	-0.022367
	-0.022294
	-0.022279
	-0.022205
	-0.022195
	-0.02216
	-0.021985
	-0.021972
	-0.021942
	-0.021928
	-0.021891
	-0.021795
	-0.021782
	-0.021673
	-0.021657
	-0.021369
	-0.021292
	-0.02126
	-0.021243
	-0.021224
	-0.021127
	-0.021124
	-0.021112
	-0.02109
	-0.021016
	-0.021008
	-0.020896
	-0.020767
	-0.02067
	-0.020655
	-0.020559
	-0.020552
	-0.020486
	-0.020482
	-0.020402
	-0.020301
	-0.020274
	-0.020225
	-0.020221
	-0.020216
	-0.019926
	-0.0199
	-0.019882
	-0.019792
	-0.019645
	-0.019472
	-0.019319
	-0.019311
	-0.019205
	-0.019168
	-0.019072
	-0.018983
	-0.018958
	-0.01895
	-0.01892
	-0.0189
	-0.018834
	-0.01882
	-0.018806
	-0.018782
	-0.018691
	-0.018689
	-0.018679
	-0.018621
	-0.018601
	-0.018556
	-0.018511
	-0.018481
	-0.018328
	-0.018232
	-0.018229
	-0.018169
	-0.018138
	-0.018125
	-0.018113
	-0.018099
	-0.018007
	-0.017982
	-0.01797
	-0.017957
	-0.017925
	-0.017894
	-0.017877
	-0.017841
	-0.017802
	-0.017793
	-0.017726
	-0.017549
	-0.017447
	-0.017438
	-0.017436
	-0.017386
	-0.017289
	-0.017255
	-0.017231
	-0.017201
	-0.017152
	-0.017085
	-0.017075
	-0.017055
	-0.016906
	-0.016894
	-0.016894
	-0.016878
	-0.016776
	-0.016724
	-0.016724
	-0.016576
	-0.016482
	-0.016449
	-0.016374
	-0.016372
	-0.016334
	-0.016321
	-0.016287
	-0.016272
	-0.016211
	-0.016157
	-0.016093
	-0.016035
	-0.015964
	-0.015889
	-0.01581
	-0.015672
	-0.015647
	-0.015564
	-0.015559
	-0.015537
	-0.015425
	-0.015382
	-0.015358
	-0.015252
	-0.015251
	-0.015213
	-0.015156
	-0.015001
	-0.014946
	-0.014833
	-0.0148
	-0.014785
	-0.014651
	-0.014579
	-0.014563
	-0.014472
	-0.014446
	-0.014438
	-0.014435
	-0.014425
	-0.014404
	-0.014347
	-0.014307
	-0.014297
	-0.014252
	-0.014138
	-0.014124
	-0.014118
	-0.014072
	-0.014065
	-0.014056
	-0.014038
	-0.01395
	-0.013937
	-0.013862
	-0.013833
	-0.013827
	-0.013824
	-0.013777
	-0.013707
	-0.013631
	-0.013629
	-0.013608
	-0.013599
	-0.013425
	-0.013355
	-0.013331
	-0.01328
	-0.013188
	-0.013182
	-0.013144
	-0.013137
	-0.013099
	-0.013097
	-0.013094
	-0.013068
	-0.013057
	-0.013035
	-0.012995
	-0.012975
	-0.012932
	-0.012931
	-0.012918
	-0.012889
	-0.012799
	-0.012771
	-0.012764
	-0.012672
	-0.012636
	-0.012532
	-0.01252
	-0.012309
	-0.012294
	-0.012209
	-0.012197
	-0.012131
	-0.012095
	-0.012035
	-0.01202
	-0.011952
	-0.011945
	-0.011841
	-0.011714
	-0.011698
	-0.011668
	-0.011655
	-0.011624
	-0.011598
	-0.011459
	-0.011446
	-0.01144
	-0.011411
	-0.011367
	-0.011358
	-0.011338
	-0.011318
	-0.011277
	-0.011262
	-0.011218
	-0.011216
	-0.01116
	-0.011145
	-0.01112
	-0.011099
	-0.011066
	-0.011061
	-0.011019
	-0.010962
	-0.010777
	-0.010725
	-0.010703
	-0.010678
	-0.010675
	-0.010628
	-0.010579
	-0.010484
	-0.010472
	-0.010363
	-0.010325
	-0.01026
	-0.010151
	-0.010139
	-0.010133
	-0.010122
	-0.010108
	-0.010051
	-0.0099947
	-0.0099677
	-0.0099644
	-0.0098868
	-0.0097937
	-0.0097847
	-0.0097711
	-0.0095592
	-0.0094315
	-0.0093629
	-0.0093606
	-0.0093329
	-0.0092582
	-0.0091757
	-0.0091607
	-0.0091182
	-0.008944
	-0.0089434
	-0.0089068
	-0.0088417
	-0.0087886
	-0.0087856
	-0.0087762
	-0.0087701
	-0.0086989
	-0.0086823
	-0.0086651
	-0.0086296
	-0.0085877
	-0.0085587
	-0.0085102
	-0.0085054
	-0.0085014
	-0.0084593
	-0.0084156
	-0.0084059
	-0.0083509
	-0.0083148
	-0.0082741
	-0.0082662
	-0.0082332
	-0.0082285
	-0.0081896
	-0.0081864
	-0.0081512
	-0.0080839
	-0.0080594
	-0.0079839
	-0.0079622
	-0.0079394
	-0.0078664
	-0.0077917
	-0.0077784
	-0.0077743
	-0.0077689
	-0.007725
	-0.0077088
	-0.007687
	-0.00768
	-0.0076498
	-0.0076281
	-0.0075299
	-0.0075076
	-0.0074897
	-0.007342
	-0.0073028
	-0.0073014
	-0.0072942
	-0.0072921
	-0.0072878
	-0.0072552
	-0.0072038
	-0.0070505
	-0.0070216
	-0.0070098
	-0.0070014
	-0.0069507
	-0.0068504
	-0.0068259
	-0.0068213
	-0.0068011
	-0.0067207
	-0.0067162
	-0.0066683
	-0.0066443
	-0.0066249
	-0.006562
	-0.0065593
	-0.0065467
	-0.0063199
	-0.0062504
	-0.0062423
	-0.0062057
	-0.0061903
	-0.006173
	-0.0061727
	-0.0061317
	-0.0061316
	-0.0059957
	-0.0059604
	-0.0059555
	-0.0058646
	-0.0058588
	-0.005672
	-0.0055503
	-0.0054936
	-0.0054731
	-0.005466
	-0.0054533
	-0.005395
	-0.005374
	-0.0053238
	-0.0053048
	-0.0052527
	-0.0052404
	-0.0051781
	-0.0051273
	-0.005095
	-0.0050838
	-0.0050142
	-0.0049542
	-0.0047563
	-0.0047164
	-0.0046954
	-0.0045828
	-0.0045476
	-0.0045173
	-0.0045144
	-0.0044919
	-0.0044666
	-0.0044066
	-0.0042978
	-0.0042715
	-0.0042207
	-0.0042019
	-0.0041424
	-0.0040691
	-0.0039435
	-0.0039159
	-0.0037831
	-0.0037465
	-0.0036706
	-0.0036165
	-0.0034659
	-0.0034019
	-0.0033684
	-0.0033548
	-0.0033451
	-0.0033342
	-0.003269
	-0.0032588
	-0.0032498
	-0.0032166
	-0.0032144
	-0.0031919
	-0.0031758
	-0.0031386
	-0.0031372
	-0.0031067
	-0.0030735
	-0.0029469
	-0.0028453
	-0.0028432
	-0.0028237
	-0.0027648
	-0.0027089
	-0.0026907
	-0.0026686
	-0.0024865
	-0.0024148
	-0.0023358
	-0.0023345
	-0.0023077
	-0.002306
	-0.0022361
	-0.0021423
	-0.0021291
	-0.0021269
	-0.0021202
	-0.0020872
	-0.0020193
	-0.0019608
	-0.0018203
	-0.0017827
	-0.001775
	-0.0017538
	-0.0017259
	-0.0016221
	-0.0016053
	-0.0015223
	-0.0014539
	-0.0013641
	-0.0012363
	-0.0011947
	-0.0011929
	-0.0011394
	-0.0010823
	-0.0010635
	-0.00099009
	-0.00098825
	-0.0009576
	-0.00092594
	-0.00091544
	-0.0009085
	-0.00087494
	-0.00082903
	-0.00075553
	-0.00067808
	-0.0006768
	-0.0006676
	-0.0005558
	-0.00054478
	-0.00050956
	-0.00049488
	-0.00046055
	-0.00045729
	-0.00043562
	-0.00042487
	-0.00041065
	-0.00038937
	-0.00029077
	-0.00028244
	-0.00024781
	-0.00020355
	-0.00014383
	-0.00013855
	5.42e-05
	0.00010505
	0.00011948
	0.00013239
	0.00017619
	0.00035754
	0.00045475
	0.00054072
	0.00056094
	0.0005913
	0.00073096
	0.00081671
	0.00087063
	0.00096517
	0.00098588
	0.0010001
	0.0010135
	0.001059
	0.0010966
	0.0010984
	0.0011549
	0.0012026
	0.0012073
	0.0012265
	0.0012405
	0.0012912
	0.0012934
	0.001358
	0.0014433
	0.0014888
	0.0015358
	0.0015425
	0.0015535
	0.001637
	0.0016742
	0.0017204
	0.001756
	0.0017999
	0.0018315
	0.0019002
	0.0019297
	0.0019334
	0.0019636
	0.0019975
	0.0020692
	0.0020924
	0.002156
	0.0021952
	0.0023546
	0.002425
	0.00246
	0.0026622
	0.0027535
	0.0028384
	0.0029568
	0.0029749
	0.0029775
	0.0029895
	0.002994
	0.0030152
	0.0030742
	0.0030743
	0.0031149
	0.0031239
	0.0031287
	0.0032273
	0.003331
	0.0033928
	0.0035092
	0.003576
	0.0035893
	0.0036412
	0.0036634
	0.0037221
	0.0038875
	0.0040459
	0.0040463
	0.0040827
	0.004128
	0.0042275
	0.0042469
	0.0044249
	0.0044272
	0.0044937
	0.0045451
	0.0045466
	0.0049903
	0.0050268
	0.0052655
	0.0053081
	0.0053264
	0.0053413
	0.0053523
	0.0053846
	0.0054329
	0.0054773
	0.0055473
	0.0055487
	0.0055986
	0.0056852
	0.005707
	0.0057657
	0.0057692
	0.0057864
	0.0058214
	0.0058596
	0.0059385
	0.0059572
	0.0060356
	0.006038
	0.0060971
	0.0061322
	0.00635
	0.006364
	0.0063656
	0.0064297
	0.0064993
	0.0065111
	0.0065734
	0.0065748
	0.0066905
	0.0067509
	0.0067924
	0.0068227
	0.0069159
	0.0069429
	0.0069498
	0.006958
	0.007033
	0.0071155
	0.0071335
	0.0071862
	0.0074998
	0.0075474
	0.007601
	0.0076219
	0.0077388
	0.0077721
	0.007854
	0.007888
	0.0079482
	0.0079599
	0.0079616
	0.0080099
	0.0080412
	0.0081238
	0.0082494
	0.0082645
	0.0084134
	0.0084857
	0.0084868
	0.0085693
	0.0086891
	0.0086995
	0.0087042
	0.0087051
	0.0088901
	0.0089338
	0.0089445
	0.0089777
	0.0089877
	0.0091329
	0.0091412
	0.0091727
	0.0092871
	0.0094141
	0.0095432
	0.0095686
	0.0095925
	0.0096158
	0.0096521
	0.0097178
	0.0097429
	0.0098184
	0.010015
	0.010456
	0.010463
	0.010602
	0.010621
	0.010695
	0.010744
	0.010748
	0.010807
	0.010895
	0.011046
	0.011079
	0.011218
	0.011326
	0.011355
	0.011364
	0.011378
	0.011418
	0.011463
	0.011479
	0.011626
	0.011645
	0.011685
	0.011705
	0.011738
	0.011742
	0.011796
	0.011855
	0.012134
	0.012221
	0.012234
	0.012262
	0.012443
	0.012488
	0.012501
	0.012638
	0.012967
	0.013001
	0.013007
	0.013057
	0.013145
	0.013345
	0.013361
	0.013391
	0.013417
	0.013686
	0.013758
	0.013768
	0.013826
	0.013828
	0.013838
	0.013842
	0.01389
	0.014068
	0.01422
	0.014232
	0.014239
	0.01424
	0.014337
	0.014429
	0.01448
	0.014572
	0.014678
	0.014726
	0.014779
	0.014823
	0.014855
	0.014862
	0.015077
	0.01513
	0.015519
	0.015625
	0.015719
	0.01574
	0.015824
	0.015986
	0.016016
	0.016022
	0.016061
	0.01613
	0.016164
	0.016177
	0.016213
	0.016326
	0.016485
	0.016506
	0.016574
	0.016648
	0.016694
	0.016732
	0.01681
	0.016826
	0.016972
	0.017029
	0.017038
	0.017266
	0.017375
	0.017389
	0.017564
	0.017607
	0.017855
	0.017992
	0.018035
	0.018214
	0.018238
	0.018372
	0.018374
	0.01855
	0.018648
	0.01934
	0.019354
	0.019397
	0.019422
	0.019509
	0.019593
	0.019745
	0.019757
	0.019938
	0.019942
	0.020367
	0.020484
	0.020707
	0.020853
	0.020867
	0.020961
	0.021493
	0.021824
	0.022064
	0.022323
	0.022424
	0.022538
	0.023161
	0.023166
	0.023612
	0.023792
	0.023902
	0.024062
	0.024224
	0.024635
	0.024833
	0.024932
	0.024946
	0.025059
	0.025127
	0.025208
	0.025276
	0.026386
	0.026496
	0.027779
	0.028259
	0.028563
	0.029079
	0.029353
	0.031419
	0.031486
	0.032082
	0.032768
	0.033113
	0.033221
	0.033688
	0.034726
	0.035212
	0.035225
	0.035352
	0.036414
	0.036779
	0.038717
	0.040186
	0.041748
	0.043904
	0.046501
	0.047481
	0.048618
	0.048638
	0.049179
	0.050122
	0.054414
	0.05455
	0.061903
	0.081146
	0.093613
	-0.011397
	-0.008476
	-0.0084706
	0.0030532
	0.0040061
	0.005963
	0.011617
	-0.0040865
	0.017192
	0.023341
	-0.009261
	-0.046068
	-0.0056534
	0.0046536
	0.019792
	0.020004
	0.017487
	0.04616
	-0.011993
	-0.005457
	-0.0027657
	-0.00052587
	0.00090732
	0.0034548
	0.0057907
	0.017485
	0.020433
	-0.013653
	0.0024581
	-0.012291
	-0.014801
	-0.0017288
	0.013714
	-0.01671
	0.040651
	-0.0026714
	-0.029689
	-0.012298
	-0.0070453
	-0.0034548
	-0.00052643
	0.024228
	0.030191
	-0.0064247
	0.01702
	-0.026741
	-0.014495
	-0.015223
	0.0015791
	0.0093276
	-0.039381
	-0.038904
	-0.038704
	-0.037946
	-0.037585
	-0.037257
	-0.037233
	-0.036953
	-0.035272
	-0.035104
	-0.033784
	-0.03341
	-0.033409
	-0.033078
	-0.032552
	-0.032524
	-0.031924
	-0.03106
	-0.030904
	-0.029941
	-0.029765
	-0.028647
	-0.028592
	-0.028547
	-0.028251
	-0.027502
	-0.027453
	-0.026908
	-0.0266
	-0.026453
	-0.026304
	-0.025821
	-0.025801
	-0.025718
	-0.025492
	-0.025269
	-0.025051
	-0.024912
	-0.024772
	-0.024758
	-0.024747
	-0.024159
	-0.023622
	-0.023412
	-0.023222
	-0.023104
	-0.02293
	-0.022766
	-0.022074
	-0.021747
	-0.021722
	-0.021641
	-0.021521
	-0.021491
	-0.021383
	-0.021262
	-0.021227
	-0.02122
	-0.021184
	-0.021097
	-0.020781
	-0.020618
	-0.020459
	-0.020338
	-0.020307
	-0.02028
	-0.0201
	-0.019969
	-0.01954
	-0.019512
	-0.019361
	-0.01925
	-0.019055
	-0.018787
	-0.018617
	-0.017883
	-0.017403
	-0.017388
	-0.017293
	-0.017172
	-0.017037
	-0.016942
	-0.016766
	-0.016745
	-0.016734
	-0.016539
	-0.016389
	-0.016087
	-0.01604
	-0.015855
	-0.015759
	-0.015533
	-0.015296
	-0.015221
	-0.015095
	-0.015078
	-0.015035
	-0.014975
	-0.014722
	-0.014587
	-0.014555
	-0.014353
	-0.014182
	-0.014139
	-0.014119
	-0.014064
	-0.013997
	-0.013959
	-0.013949
	-0.013825
	-0.013793
	-0.013789
	-0.013759
	-0.013736
	-0.01373
	-0.013585
	-0.013537
	-0.013515
	-0.013514
	-0.013259
	-0.013235
	-0.013001
	-0.012953
	-0.012836
	-0.012515
	-0.012399
	-0.012385
	-0.012364
	-0.01221
	-0.011862
	-0.011783
	-0.011783
	-0.011647
	-0.011596
	-0.011514
	-0.011416
	-0.011322
	-0.011294
	-0.011245
	-0.011172
	-0.011128
	-0.011043
	-0.010989
	-0.010905
	-0.010892
	-0.010814
	-0.010709
	-0.010661
	-0.010626
	-0.010501
	-0.010449
	-0.01041
	-0.010383
	-0.010339
	-0.010332
	-0.010322
	-0.010203
	-0.010187
	-0.010171
	-0.010113
	-0.010091
	-0.0099301
	-0.009883
	-0.0097866
	-0.0097694
	-0.0097581
	-0.0094405
	-0.0094359
	-0.0093239
	-0.0090943
	-0.0089982
	-0.0089694
	-0.0088217
	-0.0088205
	-0.0086874
	-0.0086868
	-0.0086508
	-0.008607
	-0.008473
	-0.0084717
	-0.0083974
	-0.0082406
	-0.0082232
	-0.0080965
	-0.0080181
	-0.0079437
	-0.0077338
	-0.0077061
	-0.0076564
	-0.007305
	-0.0072507
	-0.0071296
	-0.0070162
	-0.0069643
	-0.0069607
	-0.0068076
	-0.0067717
	-0.0067539
	-0.0067475
	-0.0066537
	-0.0066386
	-0.006582
	-0.006562
	-0.0063401
	-0.0062352
	-0.0061998
	-0.0061593
	-0.0061492
	-0.0060245
	-0.0059968
	-0.0059565
	-0.0059453
	-0.0059435
	-0.005749
	-0.005704
	-0.0056158
	-0.0055737
	-0.005519
	-0.0054552
	-0.0053436
	-0.0053237
	-0.0052982
	-0.0052914
	-0.0052434
	-0.0051604
	-0.0050359
	-0.0050035
	-0.0049103
	-0.0046395
	-0.0045235
	-0.0042604
	-0.0042055
	-0.0041862
	-0.0040869
	-0.0040737
	-0.0040387
	-0.0039926
	-0.0039681
	-0.0038473
	-0.0038045
	-0.0037024
	-0.0036654
	-0.0036112
	-0.0035702
	-0.0033466
	-0.0033196
	-0.0032456
	-0.0031947
	-0.0030911
	-0.0030468
	-0.0030408
	-0.0030147
	-0.0029171
	-0.0029015
	-0.0028236
	-0.0028176
	-0.0027899
	-0.0027715
	-0.0026841
	-0.0026215
	-0.0025465
	-0.0025441
	-0.0025333
	-0.0023866
	-0.0023265
	-0.002129
	-0.0020843
	-0.0020276
	-0.0018482
	-0.0018373
	-0.0016308
	-0.001607
	-0.0015671
	-0.0015375
	-0.0013232
	-0.0012599
	-0.0012357
	-0.00096666
	-0.00091693
	-0.00082652
	-0.00082279
	-0.00080949
	-0.00079271
	-0.00071023
	-0.00067376
	-0.0006259
	-0.00052686
	-0.00048632
	-0.00048178
	-0.00030346
	-0.00026907
	-0.00018363
	-7.12e-05
	-5.17e-06
	0.00012206
	0.00014991
	0.0001663
	0.00034957
	0.00036424
	0.00040193
	0.0004403
	0.00047253
	0.00050465
	0.00056893
	0.00057608
	0.00066026
	0.00073638
	0.00078049
	0.00083286
	0.00083754
	0.00088628
	0.00091146
	0.0010337
	0.0010372
	0.0011877
	0.001213
	0.001243
	0.0013285
	0.0013785
	0.0014262
	0.0014359
	0.0014985
	0.0015547
	0.0015729
	0.0016244
	0.0016958
	0.0017998
	0.0018135
	0.0018928
	0.0020456
	0.0020901
	0.0022628
	0.002322
	0.0023643
	0.0024435
	0.0024774
	0.0025586
	0.0026612
	0.0028059
	0.0030514
	0.0031624
	0.003163
	0.003248
	0.0033275
	0.0033612
	0.0033662
	0.0033768
	0.0033911
	0.0036304
	0.0036411
	0.0037756
	0.0038319
	0.0038416
	0.0038548
	0.0038861
	0.0038938
	0.0039525
	0.0042151
	0.0042378
	0.0043352
	0.0043955
	0.004547
	0.0045675
	0.0046219
	0.0046788
	0.0047018
	0.0047117
	0.0047153
	0.0047371
	0.0047549
	0.0049339
	0.0050724
	0.0053055
	0.0053197
	0.0053881
	0.0054184
	0.0056148
	0.0057986
	0.0058189
	0.0058211
	0.0058288
	0.005913
	0.0059626
	0.0060915
	0.0061039
	0.0062925
	0.0063444
	0.0064148
	0.0064572
	0.0065444
	0.0065634
	0.0066365
	0.0067238
	0.0067343
	0.0067364
	0.0068492
	0.0068632
	0.0068675
	0.00691
	0.0069364
	0.0069408
	0.006981
	0.0069998
	0.0070935
	0.0072684
	0.007292
	0.0073766
	0.0075326
	0.0075462
	0.00768
	0.0077086
	0.0078711
	0.0079034
	0.0079192
	0.0080191
	0.0081823
	0.0082723
	0.0083443
	0.008381
	0.0083828
	0.0084137
	0.0087082
	0.0089148
	0.0092432
	0.0092964
	0.0093184
	0.0093966
	0.0094633
	0.0096389
	0.0097453
	0.0097961
	0.0098853
	0.0099117
	0.0099196
	0.010022
	0.010045
	0.010213
	0.010255
	0.010277
	0.010279
	0.010359
	0.010379
	0.010462
	0.010621
	0.010846
	0.010973
	0.01098
	0.011112
	0.011145
	0.011198
	0.011201
	0.01127
	0.011386
	0.01149
	0.01152
	0.011641
	0.011649
	0.01178
	0.011829
	0.011996
	0.012097
	0.012115
	0.012397
	0.012577
	0.012878
	0.012938
	0.012978
	0.012982
	0.012986
	0.013148
	0.013276
	0.01337
	0.013401
	0.013467
	0.013519
	0.013835
	0.013971
	0.014211
	0.014259
	0.014396
	0.014561
	0.014691
	0.014745
	0.014806
	0.015119
	0.015413
	0.01545
	0.015473
	0.015478
	0.015522
	0.015535
	0.015611
	0.015656
	0.015905
	0.015994
	0.016147
	0.016181
	0.016185
	0.016269
	0.016448
	0.016574
	0.016721
	0.016875
	0.017141
	0.017198
	0.017348
	0.0176
	0.01796
	0.018032
	0.018125
	0.018133
	0.018227
	0.018237
	0.018525
	0.018643
	0.018935
	0.019102
	0.019145
	0.019164
	0.019293
	0.019619
	0.019952
	0.020071
	0.020088
	0.02011
	0.020211
	0.020571
	0.020714
	0.020772
	0.021082
	0.021309
	0.021577
	0.022058
	0.022277
	0.022289
	0.022334
	0.022418
	0.022442
	0.022909
	0.023014
	0.023225
	0.023268
	0.023324
	0.023835
	0.023972
	0.024195
	0.024825
	0.025091
	0.025284
	0.025607
	0.025691
	0.026105
	0.026405
	0.026536
	0.026748
	0.026777
	0.027216
	0.028386
	0.028689
	0.029074
	0.029268
	0.030116
	0.030647
	0.030969
	0.031716
	0.032285
	0.03324
	0.033745
	0.033998
	0.035825
	0.036318
	0.036428
	0.036441
	0.036668
	0.037434
	0.037492
	0.037876
	0.038019
	0.038395
	0.03983
	0.040015
	0.041924
	0.042584
	0.043596
	0.043622
	0.044591
	0.046706
	0.049096
	0.049347
	0.053579
	0.053729
	0.056436

## Sheet: Figure 4b (EB2)
Figure 4b (EB2 Values)
Patient Group	CN	tAD	DLB	bvFTD	SD	PCA	lvPPA	dAD
	-0.025834	0.0094077	0.031621	0.19004	0.1072	0.00069225	0.012378	0.04622
	-0.0015083	0.039231	0.04265	0.063841	0.12148	0.04999	0.052176	0.1058
	-0.035131	0.067955	-0.027631	-0.019159	-0.054166	0.011107	0.0094539	0.010111
	-0.035826	0.019084	-0.0015281	0.008643	-0.020583	-0.021977	0.027819	0.033664
	-0.024516	0.0032635	0.024287	0.031415	-0.030576	-0.023742	0.0066663	0.037684
	-0.022724	0.10759	0.018135	0.076771	0.025876	-0.021394	-3.14e-05	0.04032
	-0.022458	-0.0071638	0.046809	-0.022358	-0.0055787	-0.055246	0.020408	-0.027509
	0.0042938	0.027712	0.021233	0.013526	-0.016668	-0.01114	0.029696	-0.020681
	-0.049998	-0.0074877	0.01177	-0.0083304	0.012272	0.022462		0.069025
	-0.02484	0.002412	-0.0083242	0.017175	-0.012735	-0.0039567		0.064753
	-0.032753	0.0087002	-0.01203	-0.056009	0.037965	-0.05896		0.0019798
	-0.029909	0.045584	-0.030694	-0.052893	0.0065572	0.015997		0.10482
	-0.04409	0.033071	0.039618	-0.014262	-0.025155	-0.017202		0.10105
	-0.027335	0.017001	0.0064821	-0.053811		0.0082048		0.065405
	-0.021864	-0.011838	0.0090408	0.0015633		-0.019404		0.213557
	-0.0099196	0.052461	0.029658	-0.029038		-0.024912
	-0.049744	0.058242	0.026406	-0.00575		-0.016352
	-0.047334	0.090232	0.051436	-0.033114
	0.010953	-0.015369	0.030312	-0.018928
	-0.021453	-0.024408	-0.015564	-0.0049131
	-0.040846	0.020747	0.042436	0.019677
	-0.045758	0.11246	0.11286	0.033618
	0.038532	-0.018526	0.047388	0.013144
	-0.034292	-0.026587	0.054189	0.021877
	-0.04765	0.010603	0.0090474	-0.020038
	-0.022084	0.072022	-0.013367	0.030637
	-0.036997	0.022054	0.04059	0.026409
	-0.018746	0.043227	0.013563	0.058216
	-0.057717	0.0022861	-0.027618	0.051923
	-0.012004	0.0030757	-0.0044494	0.053054
	-0.0097537	-0.016504	0.018678	-0.0098639
	-0.016281	-0.0099421	0.001508	0.11065
	-0.033338	0.065526	0.030228	0.089954
	0.0010073	0.039713	-0.0027779
	-0.029335	0.012773	0.027192
	-0.017856	0.033542	-0.018159
	-0.08159	-0.017731	0.041209
	-0.054356	0.0028469	0.041176
	-0.092099	0.094675	0.017639
	-0.092526	-0.0057908	-0.0032799
	-0.089692	0.013257	-0.0044345
	-0.10877	0.040942	0.009424
	-0.069963	-0.014579	0.0053143
	-0.075972	0.025896	-0.02506
	-0.10969	-0.0033118	0.021588
	-0.06128	0.015219	0.012948
	-0.029454	0.0090168	0.0091273
	-0.056467	0.036183	0.0043968
	-0.050409	0.058078	0.010212
	-0.095249	-0.014702	-0.026606
	-0.056328	0.030615	-0.02817
	-0.08316	-0.0047406	0.014569
	-0.073125	0.014249	0.038015
	-0.078363	0.016122	-0.049277
	-0.074757	0.05081	0.02284
	-0.079398	-0.035266	0.0022059
	-0.078609	-0.0012328	-0.0042645
	-0.063136	0.0024484	0.01149
	-0.044496	0.020214	0.0070164
	-0.075115	0.092864	0.0089176
	-0.025708	-0.025615	-0.044723
	-0.063845	0.03352	-0.025714
	-0.059955	-0.0063819	0.0057628
	-0.073466	-0.02381	0.014769
	-0.021177	-0.0036274	-0.014508
	-0.075413	0.017716	0.0027529
	-0.071007	0.089343	-0.01422
	-0.04509	0.019733	-0.059159
	-0.0432	-0.011817	0.002064
	-0.022471	-0.011268	-0.04119
	-0.047268	0.023961	-0.035803
	-0.088976	-0.039382	-0.028192
	-0.074452	-0.0087676
	-0.055525	-0.022698
	-0.048532	0.0038302
	-0.07739	-0.019352
	-0.033992	-0.018673
	-0.036667	0.035067
	-0.084668	0.033468
	-0.066148	-0.0089819
	-0.10395	-0.015969
	-0.064445	0.013427
	-0.092004	-0.027488
	-0.086732	0.084393
	-0.032899	0.026447
	-0.048643	0.048908
	-0.018892	-0.0027403
	0.0054131	0.022879
	-0.051278	-0.020044
	-0.090507	0.0058936
	-0.080375	0.045734
	-0.037408	-0.026268
	-0.055941	-0.076632
	-0.074817	0.028345
	-0.089027	0.024381
	-0.077801	-0.0067288
	-0.057194	-0.019679
	-0.10837	-0.038238
	-0.081555	-0.013192
	-0.066336	0.059219
	-0.091922	0.030566
	-0.073881	-0.042496
	-0.081509	0.033022
	-0.054707	0.015202
	-0.062191	0.02188
	-0.063612	0.031764
	-0.084648	-0.0047679
	-0.042435	-0.014175
	-0.048988	-0.033695
	-0.083546	-0.018004
	-0.067166	0.012391
	-0.058175	0.020584
	-0.059354	-0.0032665
	-0.038992	-0.0098092
	-0.020698	-0.020212
	-0.063923	0.08603
	-0.067282	0.063975
	-0.052112	0.16679
	-0.076715	0.019485
	-0.044871	-0.015364
	-0.098576	-0.013508
	-0.065782	0.018634
	-0.033415	0.055045
	-0.056788	0.043875
	-0.069339	0.01622
	-0.092275	0.040271
	-0.059013	0.020208
	-0.055551	-0.049534
	-0.060158	0.039924
	-0.05537	0.0089305
	-0.055637	0.0049454
	-0.073302	0.0332
	-0.040729	-0.031463
	-0.042027	0.077157
	-0.055372	0.027125
	-0.079811	0.020472
	-0.010133	0.062933
	-0.056804	0.030292
	-0.053656	0.0070177
	-0.0399	0.0045185
	-0.076049	0.045948
	-0.07167	0.00058001
	-0.036736
	-0.024837
	-0.043324
	-0.021506
	-0.04029
	-0.055046
	-0.074659
	-0.012666
	-0.0021468
	0.00079468
	-0.092429
	-0.061674
	-0.047306
	-0.056796
	-0.058055
	-0.064375
	-0.028792
	-0.017758
	-0.025421
	-0.028846
	-0.054701
	-0.072935
	-0.052364
	-0.089139
	-0.07325
	-0.040487
	-0.0021664
	-0.058617
	-0.028464
	-0.043659
	-0.066156
	-0.054884
	-0.037037
	-0.065078
	-0.052444
	-0.048188
	-0.068454
	-0.038842
	-0.051419
	-0.054283
	-0.024669
	-0.06544
	-0.058942
	-0.068642
	-0.02757
	-0.053685
	-0.051526
	-0.066245
	-0.055439
	-0.06403
	-0.023856
	-0.028077
	-0.067483
	-0.068464
	-0.080047
	-0.052438
	-0.062796
	-0.060919
	-0.068821
	-0.01845
	-0.033943
	-0.072975
	-0.029315
	-0.048556
	-0.069512
	-0.091417
	-0.0015104
	-0.0066718
	-0.068688
	-0.073176
	-0.053137
	-0.076355
	-0.051016
	-0.042664
	-0.061419
	-0.06543
	-0.042524
	-0.040102
	-0.057255
	-0.026762
	-0.057556
	-0.052607
	-0.091693
	-0.042382
	-0.051001
	-0.012782
	-0.035793
	-0.05805
	-0.060869
	-0.022842
	-0.039601
	-0.04319
	-0.013282
	-0.052078
	-0.070897
	-0.025177
	-0.045141
	-0.063468
	-0.075691
	-0.033357
	-0.024743
	-0.052557
	-0.037134
	-0.071878
	-0.042296
	-0.036046
	-0.043636
	-0.053229
	-0.06078
	-0.047959
	-0.031713
	-0.10002
	-0.042459
	-0.036429
	-0.052528
	-0.10323
	-0.04026
	-0.070627
	-0.022045
	-0.036801
	-0.059721
	-0.039177
	-0.03864
	-0.078966
	-0.037966
	-0.041846
	-0.038967
	-0.056712
	-0.059966
	-0.032521
	-0.041463
	-0.035398
	-0.044732
	-0.061462
	-0.060411
	-0.059047
	-0.045058
	-0.060701
	-0.051314
	-0.064619
	-0.061403
	-0.064848
	-0.024372
	-0.034839
	-0.054529
	-0.078205
	-0.061679
	-0.045365
	-0.060634
	-0.055813
	-0.072169
	-0.02418
	-0.026754
	-0.05262
	-0.023372
	-0.066597
	-0.06477
	-0.045808
	-0.038974
	-0.037756
	-0.041942
	-0.062336
	-0.030976
	-0.048721
	-0.067192
	-0.047121
	-0.030975
	-0.044235
	-0.078641
	-0.040879
	-0.043154
	-0.043423
	-0.079886
	-0.065752
	-0.050266
	-0.059611
	-0.027344
	-0.048093
	-0.037848
	-0.067663
	-0.051621
	-0.035306
	-0.059576
	-0.035096
	-0.056583
	-0.012869
	-0.0473
	-0.047364
	-0.043566
	-0.051362
	-0.035419
	-0.030629
	-0.038905
	-0.0569
	-0.027364
	-0.01642
	-0.046251
	-0.04881
	-0.028264
	-0.04467
	-0.056566
	-0.043648
	-0.066722
	-0.031713
	-0.06656
	-0.029459
	-0.067283
	-0.056561
	-0.062152
	-0.047451
	-0.029334
	-0.041888
	-0.045117
	-0.075593
	-0.058704
	-0.065268
	-0.022641
	-0.026119
	-0.06007
	-0.027091
	-0.057714
	-0.036316
	-0.022524
	-0.061897
	-0.041922
	-0.063756
	-0.046594
	-0.061407
	-0.05937
	-0.02039
	-0.063775
	-0.015145
	-0.066699
	-0.033735
	-0.051335
	-0.050299
	-0.024487
	-0.10424
	-0.044892
	-0.044549
	-0.043599
	-0.045394
	-0.038286
	-0.059389
	-0.047535
	-0.073841
	-0.025847
	-0.049548
	-0.056844
	-0.048168
	-0.036325
	-0.052009
	-0.053995
	-0.015184
	-0.043019
	-0.053806
	-0.041989
	-0.02388
	-0.030547
	-0.045841
	-0.059622
	-0.020632
	-0.049322
	-0.029891
	-0.059532
	-0.027758
	-0.060776
	-0.036779
	-0.06032
	-0.082492
	-0.021638
	-0.026891
	-0.035963
	-0.074007
	-0.043795
	-0.033796
	-0.037583
	-0.03723
	-0.05101
	-0.030808
	-0.023709
	-0.05751
	-0.0069909
	-0.048733
	-0.035523
	-0.048942
	-0.066814
	-0.030899
	-0.038965
	-0.035464
	-0.047296
	-0.032834
	-0.056032
	-0.050845
	-0.028072
	-0.04222
	-0.021122
	-0.053834
	-0.019521
	-0.027747
	-0.049527
	-0.079629
	-0.00033088
	-0.014589
	-0.017693
	-0.0043251
	-0.025272
	-0.042658
	-0.031321
	-0.013936
	-0.049382
	-0.028325
	-0.038992
	-0.053229
	-0.049934
	-0.068916
	-0.0056465
	-0.05301
	-0.0519
	-0.033866
	-0.047592
	-0.063776
	-0.018049
	-0.058041
	-0.04057
	-0.053518
	-0.055897
	-0.050044
	-0.066072
	-0.043654
	-0.047362
	-0.053161
	-0.044344
	-0.044996
	-0.072153
	-0.013806
	-0.038329
	-0.023146
	-0.032428
	-0.025683
	-0.040135
	-0.028586
	-0.049234
	-0.050526
	-0.06344
	-0.048021
	-0.020488
	-0.056619
	-0.049181
	-0.041128
	-0.02635
	0.011051
	-0.031339
	-0.060349
	-0.042855
	-0.026162
	-0.044771
	-0.033891
	-0.073524
	-0.0624
	-0.040446
	-0.033638
	-0.012869
	-0.042228
	-0.03147
	-0.0087721
	-0.026465
	-0.060379
	-0.023723
	-0.060471
	-0.049323
	-0.0057095
	-0.043817
	-0.014271
	-0.0041898
	-0.03054
	-0.046419
	-0.023654
	-0.048385
	-0.012218
	-0.036078
	-0.059045
	-0.015377
	-0.035842
	-0.023687
	-0.036233
	-0.070847
	-0.05823
	-0.047612
	-0.04359
	-0.016342
	-0.037701
	-0.041462
	-0.032876
	-0.031636
	-0.043532
	-0.049163
	-0.032823
	-0.0043643
	-0.031749
	0.0008717
	-0.022678
	-0.044294
	-0.0016229
	-0.06033
	-0.059014
	-0.011416
	-0.066974
	-0.0022568
	-0.031634
	-0.015971
	-0.020947
	-0.031854
	-0.040244
	-0.010926
	-0.033114
	-0.030108
	-0.022863
	-0.025263
	-0.010069
	-0.05317
	-0.05861
	-0.02956
	-0.030217
	-0.034073
	-0.034776
	-0.046318
	-0.047611
	-0.039404
	-0.061402
	-0.040906
	-0.028847
	-0.038511
	-0.034877
	-0.0031356
	-0.043392
	-0.046004
	-0.040974
	-0.033818
	-0.051743
	0.00047642
	-0.025588
	-0.019008
	-0.044638
	-0.057346
	-0.02279
	-0.043919
	-0.049667
	-0.042837
	-0.081016
	-0.045186
	-0.017249
	-0.043761
	-0.044144
	-0.032672
	-0.039187
	-0.045366
	-0.016338
	-0.021368
	-0.023321
	-0.0019634
	-0.061953
	-0.038635
	-0.014464
	-0.059186
	-0.021204
	-0.037748
	-0.03054
	-0.03123
	-0.026308
	-0.042344
	-0.049582
	-0.085697
	-0.048007
	-0.02648
	-0.0062948
	-0.034202
	-0.028307
	-0.041904
	-0.037339
	-0.06889
	-0.060184
	-0.06335
	-0.026533
	-0.031352
	-0.041976
	-0.053628
	-0.028555
	-0.034101
	-0.036676
	-0.042359
	-0.051009
	-0.018727
	-0.041457
	-0.021175
	-0.057721
	-0.018884
	-0.024195
	-0.04732
	-0.066369
	-0.035143
	-0.026775
	-0.030512
	-0.02031
	-0.03498
	-0.038589
	-0.051438
	-0.023051
	-0.052642
	-0.036977
	-0.040011
	-0.02637
	-0.045119
	-0.051302
	-0.019444
	-0.043687
	-0.052868
	-0.0037203
	-0.0083186
	-0.0067791
	-0.023667
	-0.032759
	-0.064696
	-0.022563
	-0.079951
	-0.043805
	-0.074596
	-0.049061
	-0.02316
	-0.050342
	-0.024583
	-0.060284
	-0.068516
	-0.056667
	-0.039947
	-0.011793
	-0.034298
	-0.065609
	-0.032619
	0.0010341
	-0.047019
	-0.030669
	0.011518
	-0.023849
	-0.018844
	-0.013027
	-0.045485
	-0.053332
	-0.043205
	-0.017686
	-0.045627
	-0.071611
	-0.020404
	-0.038359
	-0.019616
	-0.018427
	-0.031047
	0.00093438
	-0.03048
	-0.06846
	-0.054995
	-0.011554
	-0.054855
	-0.0031441
	-0.037949
	-0.025477
	-0.033401
	-0.036625
	-0.036419
	-0.010391
	-0.044259
	-0.057219
	-0.041009
	-0.059191
	-0.026065
	-0.028387
	-0.056306
	-0.022737
	-0.015129
	0.004606
	-0.036933
	-0.007469
	-0.043523
	-0.041747
	-0.0073231
	-0.016572
	-0.033869
	-0.037512
	-0.026561
	-0.047271
	-0.040944
	-0.049187
	-0.074108
	-0.032246
	-0.058764
	-0.03285
	-0.081241
	-0.0052512
	-0.0078001
	-0.038935
	-0.014567
	-0.031333
	-0.013923
	-0.039607
	-0.02754
	-0.028876
	-0.067431
	-0.032471
	-0.059136
	-0.070619
	-0.011024
	-0.048405
	-0.020017
	-0.015447
	-0.028061
	-0.0089299
	0.024012
	-0.070133
	-0.011016
	-0.037106
	-0.039264
	-0.04894
	-0.078782
	-0.0014434
	-0.024927
	-0.016529
	-0.023522
	0.0005093
	-0.0061725
	0.017266
	-0.02789
	-0.029432
	-0.039819
	-0.035099
	-0.028565
	-0.02449
	-0.026481
	-0.037615
	-0.04957
	-0.047572
	0.0075384
	-0.035495
	-0.0027587
	-0.040839
	-0.044526
	-0.044965
	-0.035076
	-0.060821
	-0.061358
	-0.045933
	-0.043425
	-0.0075623
	-0.042299
	-0.026826
	-0.022479
	-0.069743
	-0.026504
	-0.012113
	-0.022636
	-0.033799
	-0.056435
	-0.059998
	-0.0073866
	-0.040226
	-0.064595
	-0.033648
	-0.05236
	-0.052015
	-0.033832
	-0.03024
	-0.047142
	-0.038498
	-0.014861
	-0.04731
	-0.049972
	-0.051397
	-0.05139
	-0.022259
	-0.047467
	-0.043662
	-0.0071935
	-0.022401
	-0.0035172
	-0.042674
	-0.028853
	-0.027336
	-0.039599
	-0.018696
	-0.047703
	-0.029101
	-0.037336
	-0.039202
	-0.028471
	-0.034767
	-0.017517
	-0.038787
	-0.036526
	-0.0093988
	-0.035889
	-0.050621
	-0.012209
	-0.041887
	-0.048599
	-0.02993
	-0.015184
	-0.050751
	-0.035768
	-0.0010023
	-0.037289
	-0.03718
	-0.025374
	-0.033349
	-0.043313
	-0.032461
	-0.048225
	0.0093263
	-0.063716
	-0.045114
	-0.051133
	-0.012817
	0.0011816
	-0.023121
	-0.020004
	-0.0016428
	-0.022941
	-0.020617
	-0.043778
	-0.033958
	-0.028806
	-0.031587
	-0.017123
	-0.02465
	-0.039958
	-0.008471
	-0.042076
	-0.0082748
	-0.048062
	-0.020552
	-0.053842
	-0.030368
	-0.029654
	-0.036955
	-0.039637
	-0.0061745
	-0.04119
	-0.053928
	-0.02915
	-0.083472
	-0.050873
	-0.055847
	-0.050795
	-0.004215
	-0.0020341
	-0.029832
	-0.032544
	-0.036764
	-0.0078652
	-0.04599
	-0.062153
	-0.059475
	-0.030745
	-0.036454
	-0.014755
	-0.025582
	-0.026414
	-0.020998
	-0.011564
	-0.040198
	-0.027684
	-0.032877
	-0.027071
	-0.013302
	-0.022134
	-0.035199
	-0.030935
	0.0059054
	-0.041818
	-0.011073
	-0.0070109
	-0.021841
	-0.06263
	-0.024769
	-0.012632
	-0.042436
	-0.013914
	-0.027713
	-0.030923
	-0.012608
	0.0097069
	-0.036203
	-0.0092478
	-0.062153
	-0.028145
	-0.01475
	0.0060527
	-0.020884
	-0.012032
	-0.0072992
	-0.019787
	-0.018588
	-0.052343
	-0.073963
	-0.015305
	-0.058624
	-0.042798
	-0.069399
	-0.016137
	-0.057695
	0.010404
	-0.0023279
	-0.028897
	-0.032825
	-0.038801
	-0.043512
	-0.012775
	-0.016952
	-0.049725
	0.048388
	-0.0088738
	-0.040676
	-0.034699
	-0.047898
	-0.057408
	-0.033328
	-0.019273
	0.00066961
	-0.04558
	-0.031177
	-0.00074835
	-0.019142
	-0.033494
	-0.019497
	-0.035145
	-0.0062558
	-0.020465
	-0.03951
	-0.013306
	-0.025767
	-0.043293
	-0.024829
	-0.0019879
	-0.060047
	-0.013153
	0.022086
	-0.037891
	-0.033985
	-0.045254
	-0.034979
	-0.02688
	0.042273
	-0.023538
	-0.0070781
	-0.0093051
	-0.034185
	-0.019875
	0.016475
	-0.036932
	-0.034347
	-0.030134
	-0.021762
	-0.043257
	-0.029236
	-0.00019381
	-0.031598
	-0.0049536
	-0.028024
	-0.027042
	0.03565
	0.006925
	-0.026382
	-0.050594
	-0.027683
	-0.02793
	-0.025246
	-0.041909
	-0.023336
	0.0087421
	-0.028238
	-0.066226
	0.0049037
	-0.010218
	-0.03976
	-0.028307
	0.0078642
	0.0060632
	-0.00092466
	-0.025597
	-0.023851
	-0.02509
	-0.015336
	-0.012216
	-0.064478
	-0.0051967
	-0.027633
	-0.041866
	-0.012681
	-0.0329
	-0.069511
	-0.0026738
	-0.032377
	-0.020552
	-0.044082
	-0.049269
	-0.035195
	-0.012
	-0.032804
	-0.054323
	-0.013353
	-0.039789
	-0.016181
	-0.025714
	-0.00063659
	-0.014877
	-0.066698
	-0.022476
	-0.03025
	-0.053077
	-0.0053875
	-0.00088901
	-0.0021912
	-0.031346
	0.0037449
	-0.02397
	-0.0091195
	-0.024822
	-0.017116
	-0.029643
	-0.010422
	-0.029482
	0.024153
	-0.020455
	0.0068891
	-0.020327
	-0.027691
	0.0070098
	-0.041862
	-0.048587
	-0.017761
	-0.028687
	-0.011835
	-0.056023
	0.002992
	-0.021899
	-0.013828
	0.021762
	0.00068428
	-0.059202
	0.017789
	-0.038299
	-0.046778
	-0.051274
	-0.040813
	-0.02547
	-0.023163
	0.019696
	0.026276
	-0.010693
	-0.048316
	-0.018292
	0.0015253
	-0.038162
	-0.0045736
	-0.071453
	-0.022292
	-0.0084512
	-0.070452
	-0.0283
	0.029579
	0.052673
	0.019914
	0.014264
	-0.027577
	-0.035459
	-0.012093
	-0.0036397
	0.033041
	-0.040282
	-0.014578
	0.02461
	-0.007251
	-0.026764
	-0.025153
	-0.024423
	-0.015343
	-0.0089468
	-0.033922
	-0.044081
	-0.034965
	-0.074658
	-0.021627
	-0.02686
	-0.044123
	-0.028107
	-0.0071043
	-0.041714
	-0.011056
	-0.019421
	0.0071815
	-0.035171
	-0.025706
	-0.039129
	0.032495
	-0.048075
	-0.041142
	-0.0057762
	-0.039912
	-0.034155
	-0.039398
	-0.02767
	-0.0054953
	-0.023106
	-0.004772
	-0.026706
	0.0070811
	-0.022905
	-0.0014496
	-0.023596
	-0.02061
	-0.047389
	-0.026529
	0.010829
	0.012378
	-0.008178
	-0.041389
	-0.018429
	-0.019993
	-0.0085021
	-0.014039
	0.011031
	-0.042573
	-0.025365
	-0.018074
	-0.024004
	-0.06299
	-0.062516
	-0.048136
	-0.063962
	-0.065984
	-0.050728
	-0.055494
	-0.049664
	-0.039828
	-0.033416
	-0.084039
	-0.060678
	-0.060625
	-0.051932
	-0.045287
	-0.045428
	-0.061384
	-0.033899
	-0.03911
	-0.041421
	-0.048339
	-0.034405
	-0.083199
	-0.035168
	-0.038357
	-0.017616
	-0.050871
	-0.043627
	-0.036885
	-0.022667
	-0.027399
	-0.033701
	-0.043966
	-0.024326
	-0.027602
	0.00010048
	-0.032545
	-0.0064755
	-0.0077648
	-0.031099
	-0.055276
	-0.030411
	-0.020275
	-0.017072
	-0.059311
	-0.057086
	-0.024733
	-0.032224
	-0.065124
	-0.044954
	-0.062633
	-0.081464
	-0.04683
	-0.048924
	-0.024873
	-0.054115
	-0.028073
	-0.013619
	-0.027587
	-0.014136
	-0.042609
	-0.065125
	-0.01981
	-0.030877
	-0.034654
	-0.040515
	-0.026264
	-0.068666
	-0.075074
	-0.051976
	-0.05756
	-0.051334
	-0.021783
	-0.079862
	-0.025137
	-0.066707
	-0.028341
	-0.013557
	-0.020855
	0.0021466
	-0.035895
	-0.035849
	-0.026563
	-0.028943
	-0.060118
	-0.050243
	-0.082565
	-0.073768
	-0.02749
	-0.038399
	-0.033787
	-0.034065
	-0.035002
	-0.046653
	-0.022996
	-0.02434
	-0.05004
	-0.022703
	-0.07083
	-0.041191
	-0.02408
	-0.010981
	-0.031137
	-0.063279
	-0.046085
	-0.054496
	-0.051409
	-0.050905
	-0.016925
	-0.020185
	-0.033478
	0.036978
	-0.059574
	-0.035405
	-0.040599
	-0.021429
	0.010395
	-0.017558
	-0.045
	-0.053774
	-0.049028
	-0.03509
	-0.043925
	-0.021509
	-0.043409
	-0.032859
	-0.03423
	-0.022583
	-0.022856
	-0.036704
	-0.00075892
	-0.019434
	-0.021917
	-0.0082319
	-0.0083562
	-0.053376
	-0.051305
	-0.0038641
	-0.0094051
	-0.033623
	-0.063631
	-0.036287
	-0.046829
	-0.021677
	-0.016056
	0.0016257
	0.014522
	-0.01602
	-0.065572
	-0.080078
	-0.044647
	-0.016916
	-0.0099987
	-0.03705
	-0.032543
	-0.040935
	-0.040787
	-0.059457
	-0.015935
	-0.049565
	-0.062924
	-0.039685
	-0.021436
	-0.040077
	-0.033448
	-0.0022653
	-0.027874
	-0.039631
	-0.057519
	-0.039502
	-0.028717
	-0.06146
	-0.035386
	-0.055802
	-0.032592
	-0.034752
	-0.056335
	-0.051738
	-0.014247
	-0.021594
	-0.028955
	-0.02036
	-0.04227
	-0.04432
	-0.016715
	-0.040092
	0.00078315
	0.015684
	-0.034436
	-0.032069
	-0.0058585
	-0.058524
	-0.026552
	0.017339
	-0.006063
	-0.059899
	-0.042657
	-0.070377
	-0.03364
	-0.020269
	-0.021041
	-0.032804
	-0.044683
	-0.059126
	-0.0034797
	-0.0061238
	-0.027932
	-0.042374
	-0.01045
	-0.047394
	-0.035707
	-0.022717
	-0.028078
	-0.042913
	-0.0098961
	0.006586
	-0.0046247
	-0.023207
	-0.024089
	-0.022973
	-0.023354
	-0.061941
	-0.034189
	-0.030137
	-0.048013
	-0.040943
	-0.023535
	-0.042411
	-0.040046
	-0.046332
	-0.031444
	-0.056421
	-0.049076
	-0.031904
	-0.042997
	-0.028378
	-0.027566
	-0.025247
	-0.017898
	-0.047389
	-0.010332
	-0.073225
	-0.064241
	-0.023305
	-0.02777
	-0.046962
	-0.031865
	-0.032349
	-0.021455
	0.0011604
	-0.01053
	-0.064334
	-0.070512
	-0.012795
	-0.033797
	-0.03505
	-0.020767
	-0.030618
	-0.024981
	-0.061868
	-0.031543
	-0.034815
	-0.0038684
	0.00067624
	-0.00015413
	-0.039531
	-0.069209
	-0.043892
	-0.041195
	-0.044299
	-0.011972
	0.0063118
	-0.02757
	-0.01936
	-0.020189
	-0.027426
	-0.027672
	-0.063639
	-0.02161
	-0.028339
	-0.031252
	-0.020524
	-0.021265
	0.0032866
	-0.052429
	-0.052853
	-0.042809
	-0.03736
	-0.014022
	-0.030518
	-0.026397
	-0.053339
	-0.041101
	-0.030111
	-0.022196
	-0.027458
	-0.03175
	-0.0066924
	-0.016695
	-0.014684
	-0.035733
	-0.039644
	-0.020966
	-0.0042871
	-0.026806
	-0.05054
	-0.030143
	-0.0069702
	-0.080922
	-0.072373
	-0.022169
	-0.051977
	-0.038078
	-0.027242
	-0.038133
	-0.063623
	-0.044272
	-0.059106
	-0.032917
	-0.028388
	-0.019032
	-0.020986
	-0.035437
	-0.027033
	-0.03499
	-0.065121
	-0.05412
	-0.0099546
	-0.030537
	-0.037581
	-0.035933
	-0.05129
	-0.035345
	-0.028834
	-0.054095
	-0.044751
	-0.043984
	0.00059769
	-0.0093394
	-0.027719
	-0.026802
	-0.039598
	-0.035265
	-0.043724
	-0.024073
	-0.028406
	-0.072946
	-0.021485
	-0.049128
	-0.020065
	-0.012797
	-0.025827
	-0.015796
	-0.027256
	-0.0094427
	-0.035601
	-0.010883
	-0.038882
	-0.025202
	-0.059777
	-0.025312
	-0.020781
	0.040006
	-0.022448
	-0.041964
	0.010256
	-0.016994
	-0.069218
	0.0016555
	-0.041554
	-0.038686
	-0.028534
	-0.018838
	0.023651
	0.015942
	-0.03477
	0.00869
	-0.038428
	-0.049911
	-0.068176
	-0.027284
	-0.019484
	-0.04356
	-0.024684
	-0.034802
	-0.036367
	-0.013645
	0.0056492
	-0.066172
	-0.0071668
	-0.012547
	-0.027678
	-0.043751
	0.0061868
	-0.044421
	-0.01589
	-0.020732
	-0.076501
	-0.024239
	-0.036492
	-0.066216
	-0.0045788
	-0.0064238
	-0.0055993
	-0.012365
	-0.013258
	-0.037629
	-0.031771
	-0.057907
	-0.043109
	-0.0061345
	-0.023335
	-0.014096
	-0.05645
	0.012558
	-0.013492
	-0.022192
	-0.025468
	-0.02354
	-0.030239
	-0.043548
	-0.023029
	0.0036143
	-0.0087955
	-0.023869
	-0.015838
	-0.055835
	-0.027451
	-0.030017
	-0.056096
	-0.0017398
	-0.024994
	-0.039946
	0.0062504
	-0.079107
	-0.016898
	-0.045516
	-0.039851
	-0.035044
	-0.019247
	0.00017853
	-0.020984
	-0.025939
	-0.0098995
	-0.022507
	-0.017044
	-0.0195
	-0.022488
	-0.022065
	-0.051805
	-0.042872
	-0.029577
	-0.027605
	-0.063819
	-0.055696
	-0.033345
	-0.01068
	-0.030507
	0.011424
	-0.038649
	-0.014166
	-0.017779
	-0.03377
	-0.011665
	-0.0040016
	-0.068986
	-0.025099
	-0.04908
	-0.03087
	-0.050014
	-0.007546
	-0.04345
	-0.01566
	-0.022947
	-0.051856
	-0.013235
	-0.075489
	0.00052238
	-0.053044
	-0.023746
	-0.047095
	-0.057672
	-0.031187
	-0.013645
	-0.0091975
	0.0009686
	-0.052874
	-0.021301
	-0.02863
	-0.027893
	-0.028524
	0.025364
	-0.018774
	-0.03703
	-0.026366
	-0.034983
	-0.040187
	-0.007417
	-0.0078438
	-0.023969
	-0.026822
	-0.025932
	-0.020401
	-0.037639
	0.03956
	0.016786
	-0.095867
	-0.022572
	-0.0065268
	-0.034584
	-0.0090885
	-0.008421
	-0.012894
	-0.032272
	0.011371
	-0.0047311
	-0.038902
	-0.01833
	-0.046495
	-0.02398
	0.0065592
	-0.017228
	-0.044686
	0.0018948
	-0.023264
	0.012456
	0.0014945
	-0.028455
	-0.028488
	-0.017037
	-0.017248
	0.0021939
	-0.029897
	0.012112
	-0.03892
	0.0053646
	-0.018973
	-0.020838
	-0.006434
	-0.014359
	0.015338
	-0.0026936
	-0.015328
	-0.040661
	-0.0094208
	0.0051055
	-0.05281
	-0.052919
	-0.013387
	-0.039384
	-0.045949
	0.0034686
	-0.027435
	0.0012731
	-0.0093671
	-0.039863
	-0.033055
	0.012157
	0.02608
	0.022962
	-0.013232
	-0.0466
	-0.013604
	-0.070484
	-0.0087451
	-0.014069
	-0.027901
	-0.0099589
	-0.011698
	-0.072272
	-0.019693
	0.013953
	-0.012239
	-0.021615
	0.006915
	-0.0041054
	-0.010449
	-0.020603
	0.0036956
	-0.031518
	-0.02971
	-0.014707
	-0.00765
	0.01789
	-0.0075061
	0.018407
	-0.0024407
	-0.018741

## Sheet: Figure 4c (EB3)
Figure 4c (EB3 Values)
Patient Group	CN	tAD	DLB	bvFTD	SD	PCA	lvPPA	dAD
	0.0063536	-0.089369	-0.012086	0.044129	0.009752	0.020104	-0.024024	0.0093428
	-0.0050341	0.0019943	-0.014154	-0.020807	0.045924	-0.010037	0.039069	0.1082
	0.037309	0.049586	0.023818	0.011792	0.019375	-0.01829	-0.024779	0.061005
	0.038448	0.010596	0.024183	0.03664	0.010509	-0.035111	-0.071961	0.040986
	-0.011816	-0.036008	-0.043457	-0.018552	-0.033	-0.077673	0.020864	0.0046071
	-0.0022188	0.090992	0.055865	0.022113	0.0092321	0.0074525	-0.034966	0.036469
	-0.082233	-0.023969	0.019544	0.021543	0.020218	-0.01978	0.026863	0.0088208
	-0.030419	-0.0084022	-0.0007216	0.001733	0.036314	-0.048045	0.0042135	0.039521
	-0.051831	-0.019577	-0.017354	-0.00051678	-0.057059	-0.045781		0.048716
	0.01903	-0.026611	-0.015918	0.011034	-0.013675	-0.045326		0.049325
	-0.031502	0.0091297	0.0016246	0.034904	-0.054673	-0.036411		0.030136
	-0.0053116	-0.0037988	-0.0029968	0.056138	0.017454	0.010711		0.080502
	-0.020879	-0.012493	0.015222	0.0059287	-0.041349	-0.047174		0.065898
	0.034799	0.0333	0.017905	-0.0023481		0.0038596		0.062369
	-0.016046	0.012784	-0.01084	0.024484		0.0069107		0.0380104
	-0.012223	0.047257	0.065696	0.075753		-0.040889
	-0.010209	-0.065339	0.082861	0.038273		0.0087468
	-0.0068419	0.049718	0.034396	-0.032887
	-0.0087589	-0.017378	0.045928	0.029574
	0.0096812	0.044949	0.011946	-0.060213
	0.04008	0.0071091	0.01978	0.074781
	-0.045837	0.0084922	0.040181	0.023793
	-0.012928	-0.020923	0.022835	0.062408
	-0.010251	-0.041505	0.055063	0.085915
	0.032747	-0.022297	0.060169	0.024489
	0.0022111	0.075856	0.022381	0.036683
	0.039237	0.053407	0.056315	-0.031791
	-0.0074862	-0.058537	0.053186	-0.069816
	-0.022001	-0.0016289	-0.0012779	0.10186
	-0.0073865	-0.037162	0.017704	-0.023929
	0.059701	-0.010646	0.047831	-0.056999
	-0.009385	-0.0077968	0.02822	0.075544
	-0.0075764	0.011044	0.035968	0.014279
	-0.05898	0.030361	0.056217
	0.026963	-0.03252	0.070471
	-0.025539	0.019212	0.0010763
	0.062333	0.0016184	0.045644
	0.025244	-0.017412	0.016816
	0.046929	0.02105	-0.034437
	0.068597	0.0031682	0.015476
	-0.030292	0.0071371	-0.026484
	-0.011606	-0.013174	0.035679
	0.009305	-0.027853	0.012057
	0.00096786	0.0071583	-0.015471
	-0.02085	-0.02038	0.056813
	0.040502	-0.011656	0.025152
	0.019972	0.029122	-0.0064144
	0.041178	0.030885	0.044665
	0.056727	-0.066505	0.0052911
	0.026168	0.0062878	0.025805
	0.070843	0.033278	-0.0040177
	0.040115	-0.016485	0.05242
	0.037477	0.030422	0.027806
	0.056812	0.017176	0.012712
	0.03829	0.009154	-0.012487
	0.016526	0.015476	0.070424
	0.032341	0.0033421	0.020676
	0.012439	0.017558	0.024658
	0.035741	-0.049057	0.023059
	0.063591	-0.057993	-0.03281
	0.052588	-0.048573	0.072559
	0.038941	-0.079635	0.038193
	0.026224	0.0039842	0.028486
	0.059238	-0.027855	0.062715
	0.034609	0.021026	0.050451
	0.036565	0.0046349	0.041231
	0.060162	0.012801	0.042865
	0.0090382	0.020244	0.021147
	0.033586	-0.028851	0.021618
	0.029965	0.038117	0.023422
	0.060296	0.009753	0.0095895
	0.012389	0.039188	0.040035
	0.048188	0.024228
	0.037218	-0.012694
	-0.0053124	0.011347
	0.011019	0.01694
	0.035732	0.061539
	0.070385	0.052157
	0.03824	0.049443
	0.073436	-0.0068906
	0.041772	-0.003021
	0.078495	0.031873
	0.018164	-0.037092
	0.060897	0.056041
	0.08765	-0.040298
	0.038971	0.021965
	-0.025262	-0.013371
	0.063105	-0.020558
	0.058983	0.011367
	0.0095323	0.029333
	-0.021994	-0.016121
	0.025177	0.035628
	0.038697	-0.00031864
	0.042965	-0.018526
	0.045302	-0.0060516
	0.025062	-0.046955
	0.064154	0.057192
	-0.045072	0.040199
	0.019053	0.013659
	0.028933	0.048845
	0.00092661	-0.011795
	-0.025501	0.014646
	0.019064	0.041142
	0.056275	0.011934
	0.071252	-0.024228
	0.06711	0.014718
	0.032316	-0.010119
	0.044328	0.049489
	0.058808	-0.048779
	0.017252	0.049273
	0.022967	0.063619
	0.043179	0.0007059
	0.017669	0.064633
	0.037528	-0.042438
	0.03469	0.021652
	0.0094073	0.046094
	0.039201	0.018577
	-0.0050296	0.042407
	0.0054401	0.049755
	0.046132	0.037718
	-0.036102	0.0003324
	-0.0081569	-1.59e-05
	0.049789	0.038193
	0.038859	-0.025959
	0.028246	0.033099
	0.0037668	-0.00042184
	0.046982	0.013654
	0.028938	-0.00031747
	0.034429	0.0074891
	0.064012	0.0023394
	-0.016035	-0.03614
	0.011838	-0.0042912
	0.012783	-0.047676
	-0.034081	0.051306
	0.017883	-0.022177
	0.032329	-0.046772
	0.067586	0.018847
	0.021632	-0.044278
	0.052737	-0.0084877
	-0.009464	0.041985
	0.025755	0.043026
	0.044771	-0.049835
	0.02784
	0.045018
	0.030692
	0.054975
	0.030786
	0.018948
	-0.019056
	-0.018542
	0.029059
	0.0082243
	0.016803
	-0.013473
	0.065467
	0.046109
	-0.00086134
	0.011784
	0.032194
	0.045751
	0.014314
	0.024584
	-0.021405
	-0.018325
	-0.037994
	0.016558
	0.043745
	0.051413
	0.029895
	0.034969
	0.024754
	0.027608
	0.020936
	0.017471
	0.031767
	0.0067613
	0.026935
	0.041354
	0.031465
	0.021393
	-0.041197
	0.066071
	0.0025662
	-0.01842
	0.068334
	0.03122
	0.011786
	0.026891
	0.066621
	-0.036135
	0.039778
	0.025959
	0.047819
	0.051344
	-0.0035927
	0.064022
	0.060388
	0.037805
	0.02621
	0.046934
	0.083072
	0.076904
	0.03205
	-0.013091
	0.010678
	0.07213
	0.015501
	-0.022848
	0.028467
	0.043268
	0.036328
	0.028032
	0.036341
	0.055568
	0.011001
	-0.013988
	0.035847
	0.037031
	0.05433
	0.015672
	0.062686
	0.046073
	0.010818
	0.016196
	0.041858
	0.029955
	0.024012
	0.043858
	0.014363
	0.0075709
	-0.016223
	0.014139
	0.023143
	-0.0058917
	-0.0015788
	0.020836
	0.038483
	0.068805
	0.054585
	0.035918
	-0.0022345
	0.035959
	0.069371
	0.043517
	0.02093
	0.035118
	0.051415
	0.047884
	0.021761
	0.013426
	0.032969
	0.050648
	-0.010641
	0.00047605
	0.029734
	0.052526
	0.02747
	0.022235
	-0.01527
	0.0094498
	-0.012148
	-0.0084644
	0.051902
	0.036235
	0.0023982
	0.041568
	0.012503
	0.017704
	0.054255
	0.039252
	0.034778
	0.023585
	0.052797
	0.030911
	0.0061225
	-0.0061192
	0.029729
	0.031531
	0.026262
	-0.0029058
	0.041047
	0.030299
	-0.031397
	0.0019222
	0.055834
	0.028417
	0.020672
	-0.014211
	0.049086
	0.058461
	0.014845
	-0.019154
	0.018184
	0.053998
	0.0254
	0.06374
	0.049174
	0.0094974
	-0.0034148
	0.010595
	-0.004683
	0.014865
	0.036409
	0.059097
	0.024359
	0.022709
	0.044876
	0.037854
	0.028341
	0.014055
	0.054407
	0.040295
	-0.059701
	0.034675
	0.026822
	0.021454
	-0.0016326
	0.024853
	0.0025852
	0.0030258
	0.027321
	-0.0047209
	0.030142
	0.043524
	-0.00050198
	0.023395
	-0.0080848
	-0.018102
	0.050073
	0.029147
	-0.00011619
	0.039474
	0.022378
	0.03323
	0.012727
	0.025157
	0.017834
	0.00090645
	-0.030997
	0.022105
	0.011036
	0.040076
	0.044853
	0.00045855
	-0.0010173
	0.024134
	-0.0080737
	0.011759
	0.06372
	0.048787
	0.022941
	0.024735
	0.049745
	0.060582
	0.045011
	0.029006
	-0.0052524
	0.033492
	0.021492
	-0.036135
	0.026153
	0.052798
	0.0032624
	0.050947
	-0.0020766
	0.022659
	0.046403
	0.037
	0.022188
	0.026524
	-0.0025463
	0.016268
	-0.016825
	0.042634
	0.030612
	0.035766
	0.046609
	-0.0082902
	0.041122
	-0.034027
	0.048345
	0.049513
	0.025556
	0.071104
	0.019135
	0.043462
	0.026241
	0.016883
	0.030985
	0.025368
	0.026933
	0.0048743
	0.011675
	-0.03703
	0.012407
	0.013455
	0.023654
	0.0036799
	0.0062949
	0.037848
	0.020635
	0.012129
	0.016266
	0.069274
	0.026745
	0.018146
	-0.0070178
	0.039233
	0.0078323
	0.036716
	0.017915
	0.027008
	0.026545
	0.026083
	0.043988
	0.041301
	0.043076
	0.033865
	0.032977
	0.05333
	-0.019997
	0.059682
	0.018687
	0.032092
	-0.0081497
	0.009827
	-0.017919
	-0.00032272
	0.016773
	0.056023
	0.0056255
	0.0090523
	0.052088
	0.012942
	0.024676
	0.047191
	0.055978
	0.024017
	0.040975
	0.057897
	0.028169
	0.045622
	0.04847
	-0.038526
	-0.0049349
	0.0036581
	0.050959
	0.041883
	0.0039608
	0.0074974
	0.015603
	0.022816
	0.029904
	0.017873
	0.040687
	0.013491
	-0.0027423
	0.0464
	0.016861
	0.027388
	0.094323
	0.029743
	0.028562
	0.01794
	-0.025379
	0.033157
	0.0094091
	0.022731
	0.012884
	0.0064642
	0.055483
	-0.014703
	-0.0029211
	0.037088
	0.03491
	0.026853
	0.046317
	0.036742
	0.027253
	0.038046
	0.048836
	0.053843
	-0.024291
	0.0096973
	0.0079804
	0.012199
	0.029954
	0.035277
	-0.027784
	-0.0033917
	0.035853
	0.043892
	0.0089842
	0.009683
	0.043704
	0.0056082
	0.040113
	0.049446
	0.0179
	0.031571
	-0.0082999
	0.011917
	0.032462
	0.051044
	0.048988
	0.028442
	0.060772
	0.040245
	0.011193
	0.0090887
	0.022808
	0.065199
	0.037857
	0.05877
	0.021563
	0.036403
	-0.0076318
	0.038315
	0.019799
	0.038941
	0.0036769
	0.00788
	0.023695
	0.078556
	0.0092302
	0.024508
	-0.016257
	0.026562
	0.0062114
	0.031616
	0.036858
	-0.0012493
	0.017898
	-0.016105
	0.039149
	0.040873
	0.017742
	-0.00098648
	0.038414
	0.019265
	-0.0087835
	0.061979
	0.030252
	0.052556
	0.010945
	-0.0025529
	0.0086282
	0.040035
	0.03801
	0.0013658
	0.020426
	-0.015993
	0.021766
	0.039547
	0.020794
	0.015798
	0.041247
	0.0062065
	-0.0072844
	0.0013518
	0.038895
	0.026021
	0.044829
	-0.0063139
	0.0003323
	-0.0074859
	0.026584
	0.073709
	-0.0094703
	0.0015216
	0.037303
	0.038615
	-0.00034913
	0.0016415
	0.024753
	0.053332
	0.041724
	0.0023915
	-0.0082744
	0.037036
	0.0097837
	0.0041574
	0.0078963
	-0.0019806
	0.0041481
	0.02979
	0.026054
	0.036293
	0.026685
	0.017755
	-0.0018321
	0.02532
	0.012331
	0.034858
	-0.0035765
	0.0093191
	0.024931
	0.0034944
	0.046404
	0.020957
	0.0076072
	0.018919
	0.027246
	-0.046829
	0.035817
	-0.0077229
	0.062781
	-0.027427
	-0.002558
	-0.0095193
	0.0045751
	0.034884
	0.046946
	0.026327
	0.023502
	0.054613
	0.058319
	0.024606
	0.019076
	0.019871
	-0.032407
	0.019778
	0.07239
	0.0073986
	0.0064229
	0.029183
	0.034276
	0.050387
	0.014236
	0.039263
	0.032495
	-0.028606
	-0.025702
	0.029194
	0.038896
	-0.011206
	0.0032475
	0.03506
	0.027145
	0.045004
	-0.0012159
	0.0091444
	0.05212
	0.010298
	0.036951
	0.027689
	0.025392
	0.022872
	4.31e-05
	0.036164
	-0.017102
	0.0060949
	0.050263
	0.024986
	0.027549
	0.049975
	-0.00045443
	0.016229
	0.00754
	0.017639
	0.0043928
	0.026606
	0.00019046
	0.035461
	-0.032605
	0.033731
	0.0063979
	0.032689
	0.033822
	0.015002
	-0.0010056
	0.019085
	0.011246
	-0.0018824
	-0.032206
	0.013841
	0.017708
	0.021847
	0.026345
	0.021013
	0.041153
	0.015106
	0.053076
	-0.00084776
	0.048976
	0.038417
	0.032825
	0.065011
	0.043594
	0.015559
	0.0081781
	-0.0035054
	0.043257
	0.0057851
	-0.0072045
	0.032658
	0.03199
	-0.0037003
	0.0090271
	0.0015102
	0.019972
	-0.00066305
	0.0055868
	0.034746
	0.012007
	-0.0092152
	0.03306
	0.038711
	0.031782
	0.0095217
	0.011773
	-0.062462
	0.0091804
	0.027903
	0.00050901
	-0.013049
	0.0078797
	0.011053
	0.042702
	0.032736
	0.031947
	-0.029864
	0.059243
	0.010599
	-0.0044942
	0.039116
	0.016104
	0.010662
	0.043882
	0.022688
	-0.017091
	0.03938
	0.039105
	0.017693
	0.035548
	0.019948
	0.012603
	-0.0070506
	-0.00058044
	0.047548
	-0.0047947
	0.0015603
	-0.012503
	0.05149
	-0.0026959
	0.025012
	-0.003428
	0.028608
	-0.016293
	-0.029543
	0.026408
	0.012902
	0.0039358
	-0.015379
	0.026757
	0.019277
	0.00483
	0.026367
	-0.0033035
	0.019793
	0.022441
	0.057966
	0.031967
	-0.0013243
	-0.011571
	0.063234
	-0.0083348
	0.054848
	0.049437
	0.031291
	0.026166
	0.0086116
	0.019111
	0.055985
	0.0047627
	0.011067
	0.089169
	0.033707
	-6.26e-05
	0.037755
	0.0084645
	0.019872
	0.0049898
	0.028153
	0.0065838
	-0.016593
	-0.00070187
	0.026878
	-0.047424
	0.013651
	-0.021756
	0.047206
	0.024889
	0.0088668
	0.017321
	0.016676
	-0.00079861
	-0.0039824
	0.0012005
	0.004134
	-0.0071441
	-0.015732
	-0.043575
	-0.0054564
	-0.019781
	0.04417
	-0.0057103
	0.045936
	0.017298
	-0.053675
	0.038111
	0.0096672
	0.02233
	0.023113
	0.017784
	0.0099598
	0.01905
	0.040308
	0.048742
	-0.017891
	0.023243
	-0.0079212
	0.037147
	-0.0010703
	0.016877
	-0.036093
	0.029656
	0.031525
	0.02611
	-0.00085367
	-0.0051481
	0.03544
	0.022776
	0.033925
	0.029265
	0.0043065
	0.023908
	0.028972
	0.036563
	0.0081364
	0.0029678
	0.035937
	-0.015927
	-0.025275
	-0.00088067
	0.0053194
	0.022389
	0.020617
	0.039663
	0.010561
	0.03778
	-0.019518
	0.010854
	-0.040385
	0.0055627
	-0.0073315
	0.021545
	-0.020428
	-0.019629
	0.038205
	0.0054915
	-0.0077924
	-0.015926
	-0.03265
	0.0067601
	-0.016038
	0.018379
	-0.023585
	0.012803
	-0.0025259
	0.029907
	0.018887
	-0.00022316
	0.030298
	0.029495
	0.038273
	0.012829
	0.04649
	-0.04093
	-0.0013981
	0.017342
	0.012837
	0.044504
	-0.0018024
	0.022377
	-0.010191
	-0.0032181
	0.0017254
	-0.00063722
	0.049332
	-0.030251
	0.021546
	-0.0063416
	0.0068789
	0.022399
	-0.0025565
	0.013087
	0.0016751
	0.0075528
	0.0064608
	0.050879
	0.034116
	0.0056797
	0.023387
	0.019559
	0.032777
	0.027921
	0.008637
	0.0084446
	0.0072418
	0.023895
	-0.011597
	0.0587
	0.0124
	-0.00015249
	0.025386
	-0.0059055
	-0.006781
	-0.0031801
	0.016631
	0.030159
	0.025931
	-0.084158
	-0.0064194
	0.023029
	0.034148
	-0.02461
	0.036972
	0.012182
	0.017606
	0.011088
	0.0092933
	0.058897
	-0.026241
	0.026936
	0.047874
	-0.023724
	0.032877
	0.039878
	0.017663
	0.021995
	0.014971
	0.022453
	-0.011931
	-0.02589
	0.017458
	0.007469
	0.016095
	0.0029996
	0.06338
	0.02067
	0.0018193
	-0.0044825
	0.017653
	-0.021488
	0.0055555
	-0.0030787
	0.024308
	0.0072079
	-0.077665
	0.018919
	0.050989
	0.04552
	0.0090672
	0.05132
	-0.010868
	0.030491
	-0.00038839
	-0.022643
	-0.0079747
	0.036589
	0.027223
	0.014065
	0.0050023
	0.025637
	-0.044492
	-0.018989
	-0.0097548
	0.019949
	0.008332
	0.027259
	0.010556
	0.00070191
	0.007513
	-0.011983
	-0.010713
	-0.012249
	0.024298
	0.037364
	0.019636
	0.0019507
	-0.012009
	0.014702
	-0.017698
	-0.0091645
	-0.026109
	0.028894
	0.006712
	0.045778
	-0.0037116
	0.057351
	0.023325
	0.026108
	-0.0066298
	0.0097683
	0.028424
	0.015761
	-0.084965
	-0.0024733
	-0.0051812
	0.002686
	-0.011062
	-0.00862
	0.011653
	0.02251
	0.027325
	0.040733
	0.027615
	0.005805
	-0.010553
	-0.021732
	0.0084774
	-0.017159
	0.021352
	-0.011309
	1.58e-05
	0.035542
	0.0024831
	-0.0045463
	0.012
	0.0028704
	-0.0027482
	0.030035
	-0.037677
	-0.0061752
	-0.011959
	-0.0282
	-0.039604
	-0.025408
	-0.02171
	0.012643
	0.034799
	0.0047627
	0.028065
	-0.012468
	0.0027885
	0.036723
	0.017171
	-0.0031153
	-0.043829
	0.033285
	-0.0033453
	0.0093919
	0.029294
	-0.032809
	-0.005793
	0.026552
	0.016939
	0.011278
	-0.039469
	0.012306
	0.014516
	-0.0061734
	0.0036603
	-0.017175
	2.89e-05
	-0.040505
	-0.02647
	0.0036542
	-0.024015
	0.031114
	0.0045725
	-0.017666
	0.038649
	-0.016688
	-0.045393
	0.0069538
	0.019402
	-0.02031
	-0.041002
	-0.0085771
	-0.0027529
	0.044231
	0.030272
	-0.015856
	0.014208
	-0.0018778
	0.0090317
	-0.044736
	-0.052921
	0.05766
	0.0076111
	-0.026266
	0.018481
	0.017669
	-0.0097237
	-0.014736
	0.029996
	-0.00034248
	0.032218
	-0.013094
	-0.018546
	0.0046933
	0.010899
	-0.058132
	-0.00085983
	-0.010104
	-0.036864
	-0.074605
	-0.013925
	-0.062833
	-0.018727
	-0.0073308
	-0.021944
	-0.02522
	0.00017844
	-0.035751
	0.0043776
	-0.0085875
	-0.050204
	0.016172
	0.027238
	-0.013795
	0.0071814
	0.033088
	-0.0096949
	-0.03657
	-0.0080867
	0.016029
	0.0073767
	0.017469
	0.00056916
	0.080264
	0.0033754
	0.020933
	0.011524
	-0.034898
	-0.03332
	-0.01408
	0.021198
	0.013111
	0.048785
	0.026013
	0.020713
	0.019741
	0.0024403
	0.0019556
	-0.025407
	0.015277
	0.043862
	0.01027
	0.027334
	0.050586
	0.0042071
	0.040001
	-0.017836
	0.049562
	-0.021328
	-0.013138
	0.0094613
	-0.0046733
	0.011283
	0.051863
	-0.018005
	0.021727
	0.011553
	0.011913
	0.013666
	0.021552
	-0.02581
	0.044304
	-0.0044024
	0.05385
	0.020752
	0.033367
	0.0025848
	0.0068215
	0.014727
	0.015878
	0.016029
	0.0113
	0.0081295
	0.029498
	0.025231
	0.061033
	0.036186
	-0.030704
	0.041049
	0.0028053
	0.034324
	0.096965
	-0.013038
	0.0089635
	0.027545
	0.0054998
	0.047073
	0.07933
	0.0080397
	0.044738
	-0.00777
	0.018929
	0.015827
	0.0033169
	0.033287
	0.030343
	0.031484
	0.032531
	0.047149
	0.01115
	0.029095
	0.030869
	-0.020823
	0.028769
	0.022491
	0.0057709
	0.064013
	0.012856
	-0.045367
	0.0046651
	-0.00037069
	0.014449
	0.00055826
	0.013206
	0.041328
	0.012977
	0.0012686
	0.021729
	0.029097
	0.003051
	0.027602
	0.031515
	0.034417
	0.010001
	0.047532
	0.055663
	-0.0092788
	0.044574
	0.020756
	-0.0016404
	0.043283
	0.051411
	0.017084
	0.045133
	0.011796
	0.0045946
	0.029389
	-0.028223
	-0.014522
	0.02912
	0.036916
	0.018897
	-0.0093402
	0.048082
	0.00082093
	0.0090046
	0.0020019
	0.025036
	0.025233
	0.0022176
	-0.020843
	0.011159
	-0.046121
	0.033132
	0.027961
	0.031503
	0.050495
	0.039881
	0.032082
	-0.0088068
	0.038193
	-0.0040252
	-0.032087
	0.024488
	0.032148
	0.043821
	0.0021808
	-0.025823
	0.044143
	0.030097
	-0.0068668
	-0.0052159
	0.044187
	0.030648
	0.012557
	-0.03362
	0.0090407
	0.020452
	0.00080752
	0.038255
	-0.0025699
	0.0092326
	-0.014112
	-0.026803
	0.015746
	0.045682
	0.032119
	0.046497
	-0.0080303
	-0.017033
	0.025117
	0.046584
	0.030162
	0.005857
	0.036186
	-0.0046464
	-0.00065599
	-0.010425
	0.028333
	-0.0094464
	0.037502
	0.025267
	0.019917
	0.0031215
	0.0285
	0.0274
	-0.027381
	-0.010131
	-0.0017843
	0.022212
	0.018293
	0.02205
	0.030051
	0.035387
	-0.0086547
	0.0088015
	0.0054271
	0.027277
	0.044238
	0.022874
	0.036503
	0.0082077
	0.024645
	0.016813
	0.00076972
	0.037052
	0.043265
	0.05836
	0.047826
	0.0068292
	0.058566
	0.013392
	0.0061898
	0.0060039
	0.019707
	0.0037606
	0.0059753
	0.03172
	-0.045
	0.043545
	-0.026309
	0.042977
	0.053514
	0.032171
	0.029318
	0.022761
	0.028173
	0.0073193
	-0.036047
	0.001187
	0.0082339
	0.046333
	0.032917
	-8.59e-05
	-0.051097
	0.017491
	0.046203
	-0.017322
	-0.0075778
	-0.0069561
	0.0009919
	0.0056391
	0.022241
	-0.0010169
	0.025843
	-0.020663
	0.037683
	-0.041741
	0.0079452
	0.047948
	0.052754
	0.0044594
	0.013148
	-0.0099835
	0.037587
	0.036001
	0.02654
	-0.019584
	0.0052864
	0.023954
	-0.0012768
	0.046128
	0.0048472
	0.020253
	0.0067267
	0.030735
	0.0074912
	0.017819
	-0.00026858
	-0.037762
	0.028216
	0.024654
	-0.016866
	0.018567
	0.020412
	0.018393
	0.0025817
	0.0029076
	-0.0047861
	0.04331
	0.053969
	0.025033
	0.034023
	0.040109
	0.033864
	0.0065313
	-0.055938
	-0.0025724
	0.0042277
	0.0053644
	0.023003
	0.051563
	0.010681
	0.050278
	0.041303
	0.041866
	-0.060107
	0.036529
	0.0064273
	0.035299
	0.016991
	0.04302
	0.051593
	0.024787
	0.0079428
	-0.0089893
	0.03664
	0.046371
	0.012144
	0.013113
	0.031456
	-0.013452
	0.0048042
	0.027802
	0.015703
	-0.061915
	0.0055404
	0.015835
	0.010239
	0.024372
	-0.00076704
	0.020374
	0.017884
	0.020768
	0.020247
	0.030351
	0.039283
	-0.035073
	0.019991
	0.014557
	-0.0068546
	-0.028014
	-0.0005151
	-0.0079931
	-0.0202
	0.022131
	0.047449
	0.01495
	0.01692
	0.022163
	-0.00083102
	0.013271
	-0.0059491
	-0.047097
	0.019576
	-0.002018
	-0.021192
	0.024427
	0.015186
	0.038071
	-0.0086588
	-0.0018496
	0.028629
	0.0071334
	0.021478
	-0.034876
	0.010912
	-0.014821
	0.014378
	0.030801
	0.053573
	0.018523
	0.0018691
	0.039015
	0.012414
	0.011049
	-0.0014887
	0.0013545
	0.017899
	0.022662
	0.028941
	0.020436
	-0.0020696
	0.027999
	0.052163
	0.012463
	0.024964
	0.019755
	0.011296
	0.015335
	0.012366
	0.015653
	0.033902
	-0.002032
	-0.0049128
	0.036423
	0.0040802
	0.045631
	0.0016197
	0.029335
	0.034872
	-0.021305
	0.018848
	0.019916
	0.042097
	0.011949
	-0.02502
	0.041112
	-0.0046332
	0.05457
	0.01319
	0.028688
	0.006414
	0.026478
	0.012179
	-0.022633
	0.03138
	-0.015819
	0.023842
	0.0014404
	0.037502
	-0.011036
	0.0064579
	-0.014052
	-0.0075071
	0.021537
	-0.0035933
	0.0080379
	-0.013984
	0.014503
	0.027457
	0.02616
	0.01093
	0.012049
	0.0061445
	0.031221
	0.0035456
	0.00012147
	0.0022773
	0.032365
	0.014945
	0.020921
	0.011245
	0.018217
	0.044782
	-0.010237
	-0.1118
	-0.0061136
	0.034672
	-0.0035282
	-0.015643
	0.021677
	0.017023
	-0.0025632
	0.044891
	-0.022979
	0.024903
	0.028705
	0.017332
	0.04118
	-0.0011651
	0.031773
	-0.012856
	0.0057863
	-0.028596
	0.037096
	0.035526
	-0.010654
	-0.0052451
	-0.019541
	0.037515
	-0.0014068
	0.019749
	0.0016087
	-0.022249
	0.013953
	0.0083767
	0.018611
	0.037967
	0.013803
	-0.013379
	0.0016561
	-0.017283
	-0.01492
	0.020983
	-0.033538
	0.0092164
	0.031819
	0.013084
	-0.018256
	-0.013666
	0.032546
	-0.0064228
	-0.00090964
	0.023446
	0.033782
	0.017439
	0.021175
	-0.016582
	-0.029508
	-0.020083
	0.02985
	0.03232
	0.016161
	0.048802
	-0.019713
	0.018615
	0.0078398
	0.026186
	0.017206
	0.035796
	-0.022
	0.027042
	-0.052335
	-0.0022043
	0.015074
	0.0015867
	0.011075
	-0.024738
	0.032123
	0.010701
	-0.0044077
	0.026969
	-0.038489
	0.0041387
	-0.056583
	-0.0053898
	0.023296
	0.022103
	0.00086486
	0.0046426
	0.014404
	0.0039911
	-0.091698
	0.00035694
	0.0089852
	-0.028473
	-0.070915
	0.0038543
	0.034466
	0.021624
	-0.024141
	-0.002641
	0.026825
	-0.018136
	0.0095028
	-0.027455
	-0.0029319
	0.017663
	0.0021887
	0.027944
	0.0031966
	-0.020441
	0.0006288
	-0.018993
	-0.018608
	0.02056
	-0.017621
	-0.027924
	0.011988
	-0.077965
	-0.016318
	-0.004267
	-0.0048066
	-0.013716
	0.0082743
	-0.01009
	-0.029084
	0.0070968
	-0.0044324
	-0.0095488
	0.018705
	0.022749
	0.01963
	0.048858
	0.020772
	0.022894
	0.013579
	-0.016733
	0.016933
	-0.0018152
	0.051165
	-0.0076562
	-7.94e-05
	-0.057922
	-0.0063939
	-0.022903
	-0.017016
	-0.016617
	-0.010636
	0.0072269
	0.0056072
	0.0061294
	-0.0002775
	-0.021482
	-0.012431
	0.013166
	-0.0011287
	0.0141
	-0.023112
	-0.044348
	-0.0030663
	-0.0099602
	-0.00018874
	-0.0085519
	0.044948
	-0.014498
	-0.0062143
	-0.030614
	-0.0061366
	-0.029143
	-0.039343
	-0.055017
	-0.013373
	-0.015913
	-0.0033444
	-0.0094413
	0.024084
	0.010152
	-0.036341
	0.023824
	0.04891
	-0.012299
	0.04261
	-0.028922
	-0.014709
	-0.013859
	0.022698
	-0.01766
	0.012913
	0.020435
	0.014139
	-0.018729
	0.022219
	0.031772
	0.0069394
	-0.013068
	-0.0096191
	-0.0032469
	-0.024696
	0.0040652
	0.067739
	-0.0061322
	0.025492

## Sheet: Figure 5a
Figure 5a
	Eigenvalue Rank	Proportion of Variance Explained
	1	12.1094
	2	8.99656
	3	7.86931
	4	4.48006
	5	4.26321
	6	3.52454
	7	3.0053
	8	2.70093
	9	2.0684
	10	1.95141
	11	1.32507
	12	1.20233
	13	1.11512
	14	1.0147
	15	0.949927
	16	0.884413
	17	0.838041
	18	0.767019
	19	0.729711
	20	0.694047
	21	0.62985
	22	0.601412
	23	0.587252
	24	0.583497
	25	0.565878
	26	0.535324
	27	0.517831
	28	0.502316
	29	0.482
	30	0.469782
	31	0.459957
	32	0.443732
	33	0.432445
	34	0.409165
	35	0.397524
	36	0.394017
	37	0.385128
	38	0.373094
	39	0.368716
	40	0.361087
	41	0.350881
	42	0.34358
	43	0.327907
	44	0.312694
	45	0.307978
	46	0.304236
	47	0.296996
	48	0.288967
	49	0.285776
	50	0.280797
	51	0.270899
	52	0.268153
	53	0.265929
	54	0.258663
	55	0.254621
	56	0.247009
	57	0.242666
	58	0.242126
	59	0.237846
	60	0.235059
	61	0.232066
	62	0.227078
	63	0.224794
	64	0.21876
	65	0.217126
	66	0.211345
	67	0.20988
	68	0.207443
	69	0.20366
	70	0.199794
	71	0.19879
	72	0.194718
	73	0.190637
	74	0.187671
	75	0.186154
	76	0.183346
	77	0.180183
	78	0.178216
	79	0.176493
	80	0.175268
	81	0.173313
	82	0.168081
	83	0.167717
	84	0.163506
	85	0.16283
	86	0.160541
	87	0.157984
	88	0.156949
	89	0.154589
	90	0.153189
	91	0.152561
	92	0.149961
	93	0.148855
	94	0.14575
	95	0.145083
	96	0.143893
	97	0.141849
	98	0.141242
	99	0.138984
	100	0.138702
	101	0.138092
	102	0.13629
	103	0.135742
	104	0.134974
	105	0.131998
	106	0.131581
	107	0.129979
	108	0.129422
	109	0.128165
	110	0.125798
	111	0.124628
	112	0.124044
	113	0.123012
	114	0.121949
	115	0.120448
	116	0.119517
	117	0.118543
	118	0.117163
	119	0.115488
	120	0.115193
	121	0.113992
	122	0.113577
	123	0.112957
	124	0.112147
	125	0.111225
	126	0.10949
	127	0.108778
	128	0.108095
	129	0.107417
	130	0.106653
	131	0.106326
	132	0.105011
	133	0.104683
	134	0.104037
	135	0.102622
	136	0.101152
	137	0.100259
	138	0.0992796
	139	0.0989751
	140	0.0981814
	141	0.0975369
	142	0.0963265
	143	0.0953729
	144	0.0947709
	145	0.0940495
	146	0.0937353
	147	0.0931198
	148	0.0925356
	149	0.091682
	150	0.0913536
	151	0.0906364
	152	0.0895329
	153	0.0894455
	154	0.0881779
	155	0.0877112
	156	0.0875283
	157	0.0868801
	158	0.0864748
	159	0.0851848
	160	0.0851108
	161	0.0847896
	162	0.08382
	163	0.0830042
	164	0.0826263
	165	0.0820555
	166	0.0817182
	167	0.0801715
	168	0.0797486
	169	0.0796335
	170	0.0789422
	171	0.0783303
	172	0.0778394
	173	0.0771502
	174	0.0768645
	175	0.0762598
	176	0.0756927
	177	0.0747709
	178	0.074356
	179	0.073783
	180	0.0734105
	181	0.0728626
	182	0.0725913
	183	0.0723549
	184	0.0717702
	185	0.071426
	186	0.0706025
	187	0.070276
	188	0.0698297
	189	0.0692217
	190	0.0688507
	191	0.0687623
	192	0.0682844
	193	0.0676731
	194	0.0672995
	195	0.0672301
	196	0.0664479
	197	0.0663359
	198	0.0658693
	199	0.0655763
	200	0.0652112
	201	0.0647975
	202	0.0645826
	203	0.0641307
	204	0.0635384
	205	0.0629979
	206	0.0626377
	207	0.0623527
	208	0.0616953
	209	0.061584
	210	0.0614566
	211	0.0612737
	212	0.061098
	213	0.0605715
	214	0.0599778
	215	0.0592401
	216	0.058924
	217	0.0584001
	218	0.0581736
	219	0.0578103
	220	0.0575349
	221	0.0570677
	222	0.0568225
	223	0.0566257
	224	0.0560903
	225	0.0558352
	226	0.0557081
	227	0.0549732
	228	0.0547319
	229	0.0545805
	230	0.054178
	231	0.0535598
	232	0.053447
	233	0.0532147
	234	0.0527708
	235	0.0521321
	236	0.0519703
	237	0.0519478
	238	0.05168
	239	0.0510789
	240	0.0509907
	241	0.0506219
	242	0.0504934
	243	0.0500465
	244	0.049917
	245	0.0494511
	246	0.0492939
	247	0.0489447
	248	0.0485344
	249	0.0484244
	250	0.0479134
	251	0.0477731
	252	0.0475212
	253	0.0470151
	254	0.0468611
	255	0.0465386
	256	0.0461901
	257	0.0459266
	258	0.045818
	259	0.0455391
	260	0.0452128
	261	0.0449428
	262	0.0445667
	263	0.044471
	264	0.0441345
	265	0.0440549
	266	0.0435246
	267	0.0433665
	268	0.0432321
	269	0.0429837
	270	0.0428581
	271	0.0427532
	272	0.0424199
	273	0.0421223
	274	0.0415869
	275	0.041369
	276	0.0411686
	277	0.0407922
	278	0.0405377
	279	0.0404098
	280	0.0400448
	281	0.0399816
	282	0.0397559
	283	0.0394272
	284	0.0393402
	285	0.0390705
	286	0.0389482
	287	0.0385403
	288	0.0383096
	289	0.0382667
	290	0.0380063
	291	0.0378429
	292	0.0375396
	293	0.0372805
	294	0.0370445
	295	0.0368861
	296	0.0367016
	297	0.0363621
	298	0.0360241
	299	0.0358168
	300	0.0357445
	301	0.035479
	302	0.035322
	303	0.0350165
	304	0.0349552
	305	0.0345663
	306	0.0345129
	307	0.0343567
	308	0.0339088
	309	0.0338268
	310	0.033557
	311	0.0333626
	312	0.0331275
	313	0.0329936
	314	0.0328372
	315	0.0327255
	316	0.03236
	317	0.0322683
	318	0.0319729
	319	0.0318885
	320	0.0315208
	321	0.0314713
	322	0.0312654
	323	0.0311277
	324	0.0311184
	325	0.0309183
	326	0.0308493
	327	0.0305418
	328	0.0303342
	329	0.0302076
	330	0.0300066
	331	0.0298196
	332	0.029596
	333	0.029361
	334	0.0291783
	335	0.0291313
	336	0.0288875
	337	0.028447
	338	0.028282
	339	0.0282096
	340	0.0281196
	341	0.027866
	342	0.0278129
	343	0.0275975
	344	0.0274221
	345	0.02724
	346	0.0270282
	347	0.0270122
	348	0.0265663
	349	0.0264697
	350	0.0262994
	351	0.0262321
	352	0.0261254
	353	0.0260251
	354	0.0259078
	355	0.025821
	356	0.0253583
	357	0.0251199
	358	0.0249876
	359	0.0249488
	360	0.0249111
	361	0.0248414
	362	0.0246551
	363	0.0243924
	364	0.0242679
	365	0.0240871
	366	0.0239782
	367	0.023647
	368	0.0234914
	369	0.0233881
	370	0.0233189
	371	0.0229114
	372	0.02288
	373	0.0227241
	374	0.0225809
	375	0.0222526
	376	0.0221442
	377	0.0220648
	378	0.0219198
	379	0.0218913
	380	0.0216989
	381	0.0214427
	382	0.0211117
	383	0.0210772
	384	0.0209702
	385	0.0207032
	386	0.020548
	387	0.0204669
	388	0.0204101
	389	0.0201405
	390	0.0200065
	391	0.0199229
	392	0.0198857
	393	0.019556
	394	0.0192613
	395	0.0192331
	396	0.0190607
	397	0.0189687
	398	0.0188419
	399	0.0186981
	400	0.0184722
	401	0.0183045
	402	0.0182054
	403	0.0180868
	404	0.0179177
	405	0.0178518
	406	0.0174217
	407	0.0173703
	408	0.0172691
	409	0.0169385
	410	0.0166917
	411	0.0165722
	412	0.0164349
	413	0.0161612
	414	0.0160809
	415	0.015928
	416	0.0155866
	417	0.0155654
	418	0.0152231
	419	0.015062
	420	0.014858
	421	0.0147575
	422	0.0143566
	423	0.0140331

## Sheet: Figure 5b
Figure 5b
	Eigenvalue Rank	Proportion of Variance Explained
	1	12.1094
	2	21.1059
	3	28.9753
	4	33.4553
	5	37.7185
	6	41.2431
	7	44.2484
	8	46.9493
	9	49.0177
	10	50.9691
	11	52.2942
	12	53.4965
	13	54.6116
	14	55.6263
	15	56.5763
	16	57.4607
	17	58.2987
	18	59.0657
	19	59.7955
	20	60.4895
	21	61.1193
	22	61.7208
	23	62.308
	24	62.8915
	25	63.4574
	26	63.9927
	27	64.5105
	28	65.0129
	29	65.4949
	30	65.9646
	31	66.4246
	32	66.8683
	33	67.3008
	34	67.7099
	35	68.1075
	36	68.5015
	37	68.8866
	38	69.2597
	39	69.6284
	40	69.9895
	41	70.3404
	42	70.684
	43	71.0119
	44	71.3246
	45	71.6325
	46	71.9368
	47	72.2338
	48	72.5227
	49	72.8085
	50	73.0893
	51	73.3602
	52	73.6284
	53	73.8943
	54	74.153
	55	74.4076
	56	74.6546
	57	74.8973
	58	75.1394
	59	75.3772
	60	75.6123
	61	75.8444
	62	76.0714
	63	76.2962
	64	76.515
	65	76.7321
	66	76.9435
	67	77.1533
	68	77.3608
	69	77.5644
	70	77.7642
	71	77.963
	72	78.1577
	73	78.3484
	74	78.5361
	75	78.7222
	76	78.9056
	77	79.0857
	78	79.2639
	79	79.4404
	80	79.6157
	81	79.789
	82	79.9571
	83	80.1248
	84	80.2883
	85	80.4512
	86	80.6117
	87	80.7697
	88	80.9266
	89	81.0812
	90	81.2344
	91	81.387
	92	81.5369
	93	81.6858
	94	81.8315
	95	81.9766
	96	82.1205
	97	82.2624
	98	82.4036
	99	82.5426
	100	82.6813
	101	82.8194
	102	82.9557
	103	83.0914
	104	83.2264
	105	83.3584
	106	83.49
	107	83.6199
	108	83.7494
	109	83.8775
	110	84.0033
	111	84.128
	112	84.252
	113	84.375
	114	84.497
	115	84.6174
	116	84.7369
	117	84.8555
	118	84.9726
	119	85.0881
	120	85.2033
	121	85.3173
	122	85.4309
	123	85.5438
	124	85.656
	125	85.7672
	126	85.8767
	127	85.9855
	128	86.0936
	129	86.201
	130	86.3076
	131	86.414
	132	86.519
	133	86.6237
	134	86.7277
	135	86.8303
	136	86.9315
	137	87.0317
	138	87.131
	139	87.23
	140	87.3282
	141	87.4257
	142	87.522
	143	87.6174
	144	87.7122
	145	87.8062
	146	87.9
	147	87.9931
	148	88.0856
	149	88.1773
	150	88.2687
	151	88.3593
	152	88.4488
	153	88.5383
	154	88.6264
	155	88.7142
	156	88.8017
	157	88.8886
	158	88.975
	159	89.0602
	160	89.1453
	161	89.2301
	162	89.3139
	163	89.397
	164	89.4796
	165	89.5616
	166	89.6434
	167	89.7235
	168	89.8033
	169	89.8829
	170	89.9618
	171	90.0402
	172	90.118
	173	90.1952
	174	90.272
	175	90.3483
	176	90.424
	177	90.4988
	178	90.5731
	179	90.6469
	180	90.7203
	181	90.7932
	182	90.8658
	183	90.9381
	184	91.0099
	185	91.0813
	186	91.1519
	187	91.2222
	188	91.292
	189	91.3612
	190	91.4301
	191	91.4989
	192	91.5671
	193	91.6348
	194	91.7021
	195	91.7693
	196	91.8358
	197	91.9021
	198	91.968
	199	92.0336
	200	92.0988
	201	92.1636
	202	92.2282
	203	92.2923
	204	92.3558
	205	92.4188
	206	92.4815
	207	92.5438
	208	92.6055
	209	92.6671
	210	92.7286
	211	92.7898
	212	92.8509
	213	92.9115
	214	92.9715
	215	93.0307
	216	93.0896
	217	93.148
	218	93.2062
	219	93.264
	220	93.3216
	221	93.3786
	222	93.4354
	223	93.4921
	224	93.5482
	225	93.604
	226	93.6597
	227	93.7147
	228	93.7694
	229	93.824
	230	93.8782
	231	93.9317
	232	93.9852
	233	94.0384
	234	94.0912
	235	94.1433
	236	94.1953
	237	94.2472
	238	94.2989
	239	94.35
	240	94.401
	241	94.4516
	242	94.5021
	243	94.5521
	244	94.602
	245	94.6515
	246	94.7008
	247	94.7497
	248	94.7983
	249	94.8467
	250	94.8946
	251	94.9424
	252	94.9899
	253	95.0369
	254	95.0838
	255	95.1303
	256	95.1765
	257	95.2224
	258	95.2682
	259	95.3138
	260	95.359
	261	95.4039
	262	95.4485
	263	95.493
	264	95.5371
	265	95.5812
	266	95.6247
	267	95.6681
	268	95.7113
	269	95.7543
	270	95.7971
	271	95.8399
	272	95.8823
	273	95.9244
	274	95.966
	275	96.0074
	276	96.0486
	277	96.0893
	278	96.1299
	279	96.1703
	280	96.2103
	281	96.2503
	282	96.2901
	283	96.3295
	284	96.3688
	285	96.4079
	286	96.4469
	287	96.4854
	288	96.5237
	289	96.562
	290	96.6
	291	96.6378
	292	96.6754
	293	96.7126
	294	96.7497
	295	96.7866
	296	96.8233
	297	96.8596
	298	96.8957
	299	96.9315
	300	96.9672
	301	97.0027
	302	97.038
	303	97.073
	304	97.108
	305	97.1426
	306	97.1771
	307	97.2114
	308	97.2453
	309	97.2792
	310	97.3127
	311	97.3461
	312	97.3792
	313	97.4122
	314	97.445
	315	97.4778
	316	97.5101
	317	97.5424
	318	97.5744
	319	97.6063
	320	97.6378
	321	97.6693
	322	97.7005
	323	97.7317
	324	97.7628
	325	97.7937
	326	97.8245
	327	97.8551
	328	97.8854
	329	97.9156
	330	97.9456
	331	97.9754
	332	98.005
	333	98.0344
	334	98.0636
	335	98.0927
	336	98.1216
	337	98.15
	338	98.1783
	339	98.2065
	340	98.2347
	341	98.2625
	342	98.2903
	343	98.3179
	344	98.3454
	345	98.3726
	346	98.3996
	347	98.4266
	348	98.4532
	349	98.4797
	350	98.506
	351	98.5322
	352	98.5583
	353	98.5844
	354	98.6103
	355	98.6361
	356	98.6614
	357	98.6866
	358	98.7115
	359	98.7365
	360	98.7614
	361	98.7863
	362	98.8109
	363	98.8353
	364	98.8596
	365	98.8837
	366	98.9076
	367	98.9313
	368	98.9548
	369	98.9782
	370	99.0015
	371	99.0244
	372	99.0473
	373	99.07
	374	99.0926
	375	99.1148
	376	99.137
	377	99.159
	378	99.181
	379	99.2028
	380	99.2245
	381	99.246
	382	99.2671
	383	99.2882
	384	99.3091
	385	99.3299
	386	99.3504
	387	99.3709
	388	99.3913
	389	99.4114
	390	99.4314
	391	99.4513
	392	99.4712
	393	99.4908
	394	99.51
	395	99.5293
	396	99.5483
	397	99.5673
	398	99.5862
	399	99.6049
	400	99.6233
	401	99.6416
	402	99.6598
	403	99.6779
	404	99.6958
	405	99.7137
	406	99.7311
	407	99.7485
	408	99.7658
	409	99.7827
	410	99.7994
	411	99.816
	412	99.8324
	413	99.8485
	414	99.8646
	415	99.8806
	416	99.8961
	417	99.9117
	418	99.9269
	419	99.942
	420	99.9569
	421	99.9716
	422	99.986
	423	100

## Sheet: Fig 6
Figure 6
	Topic Term	Dice Similarity Coefficient
	49_motor_movement_movements	0.729849
	32_speech_auditory_sounds	0.565561
	35_stimulation_somatosensory_tms	0.535191
	11_motion_visual_perception	0.503229
	01_object_objects_category	0.493827
	05_face_faces_recognition	0.480237
	40_emotional_negative_emotion	0.41869
	48_pain_painful_stimulation	0.413581
	42_number_numerical_arithmetic	0.409432
	22_memory_working_wm	0.384988
	00_action_actions_motor	0.366262
	41_attention_attentional_visual	0.356789
	12_memory_retrieval_encoding	0.3405
	17_social_participants_empathy	0.326275
	29_reward_decision_risk	0.31943
	03_visual_auditory_sensory	0.310544
	44_semantic_words_word	0.269473
	15_eye_spatial_gaze	0.262692
	23_emotional_faces_facial	0.243488
	36_sentences_comprehension_language	0.221289
	20_reading_language_words	0.220868
	47_conflict_response_trials	0.0906366
	26_food_taste_weight	0.0865734
	08_inhibition_response_inhibitory	0.0823742
	27_alcohol_drug_smokers	0.0454545
	25_learning_feedback_error	0.0161938
	19_stimulus_responses_response	0.0140262

## Sheet: Supp Fig 2a
Supplementary Figure 2a
	Absolute Value of Original Eigenvalue	Absolute Value of Estimated Eigenvalue from Left Out Run
	0.0653269	0.0680741
	0.0233116	0.0233815
	0.0211456	0.0213376
	0.0408543	0.0414355
	0.0186574	0.0187795
	0.0570704	0.0583194
	0.0515506	0.0526255
	0.0288717	0.0290781
	0.0116525	0.0119107
	0.0181384	0.0183136
	0.0548961	0.0551585
	0.050287	0.0518269
	0.0765504	0.0775858
	0.0445816	0.0448704
	0.043011	0.0434386
	0.0207097	0.0207815
	0.0121786	0.0121916
	0.0462581	0.0465186
	0.0418417	0.0425202
	0.0452244	0.0454065
	0.0245737	0.0249001
	0.000514217	0.000490871
	0.0484129	0.048614
	0.00120462	0.00116605
	0.015645	0.0160543
	0.0417997	0.0422506
	0.0574462	0.05793
	0.00243632	0.00257662
	0.00174918	0.00172316
	0.0224661	0.0228221
	0.0642943	0.0661593
	0.00875359	0.0087548
	0.0272287	0.0275804
	0.0010165	0.000751604
	0.0595965	0.0611097
	0.0468479	0.0480787
	0.0105724	0.0106739
	0.0210437	0.02132
	0.0229264	0.0231649
	0.00654648	0.00673818
	0.060459	0.0615623
	0.0564487	0.0570631
	0.0562528	0.0573807
	0.013691	0.0141062
	0.00105009	0.000971531
	0.0218023	0.0219174
	0.00600713	0.00630093
	0.0146356	0.0147749
	0.0345425	0.0354605
	0.014652	0.0146254
	0.021214	0.021635
	0.000602201	0.000630691
	0.0353776	0.0354717
	0.0197235	0.0203668
	0.0175696	0.0181179
	0.0610449	0.06162
	0.0327293	0.0331291
	0.0591816	0.0607321
	0.0332731	0.0337041
	0.0111124	0.0111845
	0.00621351	0.00625062
	0.0110345	0.011207
	0.00463225	0.00472282
	0.0833453	0.0836215
	0.00423922	0.00433218
	0.0198403	0.0201699
	0.00636841	0.00656
	0.014261	0.0143832
	0.0302154	0.030333
	0.0216195	0.0217135
	0.0266802	0.0268059
	0.0544077	0.0551682
	0.00188114	0.00192655
	0.0579439	0.0582237
	0.00189492	0.00192852
	0.00251567	0.00245129
	0.0426628	0.0429602
	0.0453923	0.0454669
	0.0446508	0.0454085
	0.0581407	0.0583804
	0.0361035	0.0363771
	0.0218315	0.022151
	0.0261609	0.0264274
	0.0348405	0.0351829
	0.0399487	0.0401179
	0.00669609	0.00684608
	0.114513	0.114808
	0.045615	0.0456931
	0.0240762	0.0240225
	0.0606793	0.0612327
	0.00899573	0.00933954
	0.0269865	0.0271877
	0.0173802	0.0179344
	0.0308508	0.0310067
	0.0723225	0.0734723
	0.0663353	0.0684762
	0.0440012	0.0452293
	0.0135469	0.013487
	0.0697936	0.0704062
	0.0165015	0.0171574
	0.040312	0.0408707
	0.0224297	0.0227062
	0.0150031	0.0151392
	0.0341261	0.0347172
	0.0244652	0.0247479
	0.0184071	0.0186619
	0.00563404	0.00566838
	0.0732805	0.0750488
	0.0690414	0.0706983
	0.036096	0.0365068
	0.0338451	0.0350252
	0.0135318	0.0137724
	0.025644	0.0261699
	0.0225243	0.0230224
	0.0166736	0.0168959
	0.0385061	0.0387559
	0.0666135	0.0759662
	0.0144295	0.0146913
	0.00169405	0.00150111
	0.00571335	0.00576275
	0.0476721	0.0483267
	0.0686193	0.0698975
	0.0356057	0.0356015
	0.0319948	0.0322899
	0.013448	0.0135359
	0.0101562	0.0101495
	0.00161682	0.00165143
	0.00284041	0.00290448
	0.0466237	0.0492865
	0.0378952	0.0385856
	0.0273236	0.0275586
	0.0109409	0.0110263
	0.029625	0.0298014
	0.0415778	0.0417784
	0.0319878	0.0322514
	0.0817165	0.0859183
	0.00322308	0.00328627
	0.0357649	0.0370165
	0.0053683	0.00534229
	0.0666819	0.0686095
	0.0201701	0.0210873
	0.0143299	0.0148715
	0.00829651	0.00852205
	0.0228854	0.0233331
	0.00721176	0.00745116
	0.0118322	0.0119112
	0.034173	0.0342536
	0.0172785	0.0174579
	0.0328803	0.0329189
	0.0418028	0.0430362
	0.0166387	0.0168269
	0.04592	0.0463352
	0.0521365	0.0526612
	0.00242474	0.00244024
	0.0419308	0.0423822
	0.0418868	0.0428216
	0.000319038	0.00021893
	0.0259973	0.0266636
	0.0507965	0.0535149
	0.0366958	0.0379019
	0.0209278	0.0213369
	0.0131919	0.0133082
	0.00464706	0.00460122
	0.0370111	0.0388684
	0.00556044	0.00553623
	0.0313593	0.0336814
	0.0409807	0.04115
	0.033279	0.0336005
	0.0335565	0.033996
	0.0174827	0.0176356
	0.0897079	0.0910239
	0.0631789	0.0645572
	0.00899349	0.00896592
	0.00300732	0.00303946
	0.042904	0.0463833
	0.0613332	0.0618371
	0.00094265	0.000734702
	0.014245	0.0143722
	0.0252781	0.0257873
	0.0970276	0.0987715
	0.035952	0.0370321
	0.0331128	0.0333324
	0.0629423	0.0636996
	0.0219004	0.0220324
	0.0380693	0.0386243
	0.0123369	0.0124781
	0.0610152	0.0622994
	0.0249853	0.0251277
	0.0105522	0.0106633
	0.0720211	0.0722817
	0.0288136	0.0290987
	0.0156238	0.0156878
	0.0463323	0.0464584
	0.00202581	0.00208059
	0.0362687	0.0379298
	0.0322807	0.0345546
	0.0265724	0.027265
	0.0915636	0.0929781
	0.03677	0.037154
	0.0303471	0.0305269
	0.0248313	0.0249785
	0.0260903	0.0263155
	0.0127964	0.0128606
	0.0598342	0.0609182
	0.0606282	0.060716
	0.103433	0.106406
	0.0452143	0.0459975
	0.00467939	0.00472848
	0.0416422	0.0435753
	0.0482892	0.0490456
	0.0485884	0.0505383
	0.051293	0.052214
	0.0235774	0.0239209
	0.00341884	0.00348613
	0.152918	0.156274
	0.0348983	0.0353589
	0.0502465	0.0506321
	0.0422754	0.0430911
	0.0227824	0.0230485
	0.0256952	0.0257133
	0.0804447	0.0812823
	0.0603007	0.0644565
	0.0376469	0.0379536
	0.0175251	0.0179027
	0.0555311	0.0562251
	0.0557836	0.0560682
	0.0222178	0.0222413
	0.0600597	0.0640948
	0.0370484	0.0371261
	0.0826438	0.0847097
	0.0140368	0.014144
	0.00088501	0.001009
	0.0298992	0.0307792
	0.0169537	0.0171226
	0.000936005	0.00112838
	0.0462094	0.0462847
	0.0421762	0.0438296
	0.0630512	0.0636444
	0.018507	0.0193262
	0.0228921	0.0236813
	0.0703696	0.0712377
	0.00204343	0.00214605
	0.0635938	0.0638379
	0.00970837	0.00979791
	0.0371538	0.0374884
	0.012715	0.0130023
	0.0174068	0.0175002
	0.0413292	0.0418807
	0.0486792	0.0493002
	0.0534771	0.0537326
	0.00621557	0.00637284
	0.0534788	0.0539759
	0.0380644	0.038945
	0.0831321	0.0848883
	0.0894202	0.0911192
	0.00638962	0.0064986
	0.0523068	0.0578723
	0.00792429	0.00786045
	0.0946908	0.0960239
	0.0266024	0.0266313
	0.00905204	0.00928361
	0.0734041	0.0735525
	0.0371829	0.03744
	0.00898441	0.00904178
	0.00938529	0.00955363
	0.0152397	0.0154165
	0.0108697	0.0108433
	0.00742513	0.00730665
	0.0558356	0.0563453
	0.0329081	0.0331211
	0.00944003	0.00946924
	0.049974	0.0504886
	0.00709275	0.00738628
	0.00753537	0.00760732
	0.0490641	0.0494705
	0.0256483	0.0273818
	0.0145506	0.0148823
	0.0176349	0.0185232
	0.0379148	0.038213
	0.0122849	0.0123337
	0.0409367	0.0416008
	0.0110352	0.0110565
	0.0405609	0.0414647
	0.0118495	0.0119226
	0.031363	0.0318895
	0.013789	0.0138733
	0.0584257	0.0585888
	0.0333801	0.0339355
	0.0604471	0.0624454
	0.0339507	0.0341729
	0.0658972	0.0664993
	0.027516	0.0282986
	0.027948	0.0286089
	0.0272947	0.0273375
	0.00577622	0.00601101
	0.121029	0.124029
	0.0237887	0.0239019
	0.000722944	0.000712211
	0.0638153	0.0642496
	0.00926119	0.0093931
	0.0362519	0.036564
	0.017061	0.0177827
	0.0111326	0.0115061
	0.0372787	0.0375049
	0.0133307	0.0136819
	0.00975229	0.0097666
	0.00887005	0.00897516
	0.0801083	0.0810726
	0.0838445	0.0846541
	0.0422176	0.0426304
	0.0676317	0.0679882
	0.0655433	0.0676408
	0.0387329	0.0396302
	0.00109442	0.0012607
	0.0669635	0.0676862
	0.0541656	0.0580976
	0.0293463	0.0295845
	0.0229563	0.0230062
	0.0540947	0.0554706
	0.00957928	0.00993505
	0.0559878	0.0581912
	0.115098	0.116247
	0.0208365	0.022231
	0.130967	0.135955
	0.0179166	0.0181535
	0.0189024	0.0189237
	0.00991515	0.0100217
	0.115059	0.11723
	0.0186604	0.0191345
	0.0241602	0.0245741
	0.0114166	0.0116901
	0.089115	0.0903083
	0.0464251	0.0480962
	0.040204	0.0408562
	0.0865808	0.0878139
	0.0901499	0.0949608
	0.0347867	0.0352683
	0.0315903	0.0328076
	0.00944293	0.00962462
	0.00785601	0.00917409
	0.00248603	0.00232035
	0.15026	0.151763
	0.015414	0.0154387
	0.0742161	0.0744841
	0.00356382	0.00345049
	0.08055	0.0815028
	0.107873	0.110082
	0.0209313	0.0215032
	0.0157901	0.0160754
	0.0819533	0.0835983
	0.0301897	0.0305427
	0.0285562	0.0286006
	0.0460459	0.0464382
	0.0821684	0.0824555
	0.000158202	0.000144833
	0.110251	0.119732
	0.0765595	0.0769245
	0.000655661	0.000895182
	0.0555088	0.0571185
	0.144848	0.14575
	0.0161073	0.0163665
	0.0569796	0.0573118
	0.00697665	0.00700224
	0.107264	0.107459
	0.00331745	0.00329357
	0.0530709	0.0537092
	0.0732057	0.0743374
	0.000719288	0.000721317
	0.0212516	0.0213146
	0.0206672	0.02077
	0.00336296	0.00336997
	0.0734122	0.075191
	0.0138448	0.0140195
	0.101965	0.10173
	0.0812791	0.0816958
	0.0328294	0.0335329
	0.065123	0.0656923
	0.0780349	0.0802652
	0.0214735	0.0228447
	0.0935944	0.0949159
	0.0392948	0.039562
	0.0273033	0.027553
	0.0393961	0.0458703
	0.0334278	0.0343242
	0.0239772	0.0242079
	0.030199	0.031476
	0.067426	0.0678113
	0.0703839	0.0709213
	0.0560898	0.0604748
	0.0160584	0.0161579
	0.00775043	0.00800714
	0.0809524	0.082785
	0.0142578	0.0143672
	0.00986767	0.0101339
	0.0796945	0.0830873
	0.0610423	0.0653195
	0.153642	0.158818
	0.00895512	0.00923132
	0.0966808	0.0975082
	0.0603143	0.0607566
	0.1541	0.153668
	0.0579017	0.0592691
	0.0331004	0.0351486
	0.119979	0.12214
	0.0594326	0.0607524
	0.0182351	0.0194962
	0.04945	0.0498453
	0.0185478	0.0188984
	0.0695505	0.0704835
	0.0980487	0.10128
	0.0439408	0.0443737
	0.0124946	0.0132027
	0.00172627	0.0018046
	0.0226322	0.0228462
	0.0223277	0.0228306
	0.00475622	0.00526357
	0.03025	0.0304773
	0.0726839	0.0731982
	0.0824619	0.0831764
	0.0469517	0.0478051
	0.0643402	0.0668172
	0.0102842	0.0102199
	0.0612136	0.0616689
	0.0131942	0.0137842
	0.0011481	0.00114359
	0.0123946	0.0129341
	0.0233872	0.023569
	0.0440168	0.0444909
	0.0021242	0.00243509
	0.0576517	0.0589564
	0.0285621	0.0288527
	0.0254685	0.0256758
	0.0219672	0.0223658
	0.0218781	0.0218903
	0.0873569	0.0880613
	0.0307874	0.031021
	0.024092	0.024298
	0.021385	0.0213041
	0.0335919	0.033769
	0.0311979	0.0313879
	0.0139241	0.01402
	0.0283644	0.0290581
	0.0136239	0.0138382
	0.0187944	0.0192524
	0.0262907	0.0271396
	0.0324095	0.0329346
	0.0455388	0.0460467
	0.0287757	0.0301703
	0.021296	0.0213095
	0.0216893	0.0217403
	0.0355649	0.0363067
	0.0364686	0.0367229
	0.0241492	0.0248561
	0.0446576	0.046386
	0.0432966	0.0436059
	0.0463842	0.0471359
	0.0643137	0.0650055
	0.0623671	0.0627054
	0.0277079	0.0285013
	0.0144992	0.0149936
	0.0408841	0.0411498
	0.058017	0.0584972
	0.00925512	0.0090203
	0.0633113	0.063619
	0.00831649	0.00850794
	0.00223307	0.00246584
	0.0730857	0.0739838
	0.0388376	0.0399984
	0.019727	0.019829
	0.0365067	0.0385797
	0.0298716	0.0302772
	0.0464703	0.0490873
	0.0131802	0.0132281
	0.0593797	0.0611768
	0.0496466	0.0505618
	0.0045896	0.00455595
	0.0679762	0.0709137
	0.069799	0.0727318
	0.021189	0.0211388
	0.00469032	0.00480973
	0.0829285	0.0831479
	0.0577824	0.0586618
	0.0268403	0.027147
	0.0727017	0.0731353
	0.0406941	0.0416318
	0.0103424	0.0106697
	0.0316341	0.0313503
	0.00682355	0.0068301
	0.0278912	0.0284429
	0.00451171	0.0047109
	0.000626769	0.000434418
	0.0104659	0.0104661
	0.0130234	0.0130999
	0.00715006	0.00763668
	0.0695539	0.0694737
	0.00586331	0.00596252
	0.0231388	0.0232731
	0.0224291	0.0230753
	0.0178202	0.0184109
	0.0301593	0.0300999
	0.0245997	0.0245904
	0.0473755	0.0478221
	0.0250113	0.0251326
	0.0232427	0.0235533
	0.0113561	0.0116428
	0.020036	0.0206435
	0.00910362	0.00946472
	0.0257411	0.0257094
	0.0206206	0.0212521
	0.0282915	0.0268492
	0.0116205	0.011672
	0.0335345	0.0336265
	0.0244309	0.0245457
	0.0836971	0.0866004
	0.0203436	0.0204743
	0.070772	0.0723662
	0.0104745	0.0110173
	0.0313651	0.0315913
	0.0369883	0.0386446
	0.0455725	0.0475185
	0.0280906	0.0284252
	0.033133	0.0333374
	0.117031	0.12127
	0.0122477	0.0124751
	0.0116791	0.01175
	0.051737	0.0525788
	0.0455963	0.0462746
	0.0304347	0.0305667
	0.042306	0.0424976
	0.0249125	0.0247416
	0.0127137	0.013404
	0.0168392	0.0169837
	0.0320957	0.0326264
	0.0472852	0.0493429
	0.0485389	0.0492737
	0.00272707	0.0027556
	0.0605426	0.0614102
	0.0253052	0.0260922
	0.0353203	0.035985
	0.174804	0.187451
	0.0520447	0.0523534
	0.0233148	0.023737
	0.00583592	0.00580783
	0.0385074	0.0389309
	0.0533231	0.0542449
	0.00142242	0.00143236
	0.0344912	0.0346832
	0.00423919	0.00409654
	0.0248358	0.0248193
	0.00276536	0.00278543
	0.0376835	0.0377735
	0.0409826	0.044671
	0.0824331	0.0838028
	0.00926892	0.00930862
	0.0325916	0.0335723
	0.0134497	0.0136165
	0.0435033	0.0436465
	0.0220086	0.0221277
	0.0975317	0.0990616
	0.0229799	0.0232616
	0.0484848	0.0520045
	0.0437515	0.0442891
	0.0372496	0.0384798
	0.0218574	0.0234347
	0.0836081	0.0842074
	0.0659804	0.0660962
	0.0378866	0.0387588
	0.0804393	0.0816739
	0.0710485	0.0713467
	0.00193056	0.00187644
	0.0284796	0.0288435
	0.00428832	0.00417665
	0.0505445	0.0523793
	0.0557126	0.0557265
	0.0342658	0.0342733
	0.0115813	0.0120953
	0.0249983	0.0254741
	0.00917344	0.00893097
	0.0737079	0.0742904
	0.0370774	0.0372196
	0.0464601	0.0473609
	0.0788098	0.0822533
	0.0767825	0.0783942
	0.0408705	0.0417865
	0.00937391	0.00922408
	0.0160197	0.0162609
	0.102289	0.104183
	0.0165502	0.0165558
	0.140829	0.142216
	0.0217808	0.0218464
	0.0259447	0.0263397
	0.0542744	0.0546849
	0.0351081	0.0356109
	0.0620061	0.061891
	0.000727521	0.000312838
	0.0201935	0.0207802
	0.0332002	0.0347494
	0.144252	0.152781
	0.0229723	0.0233758
	0.0698423	0.0704425
	0.0445183	0.0447521
	0.0179455	0.0184434
	0.0259886	0.0258071
	0.017582	0.0186702
	0.00127938	0.00144477
	0.0523088	0.0524826
	0.00987396	0.0100888
	0.0298537	0.0306094
	0.0638975	0.0648815
	0.0256541	0.0269777
	0.00237385	0.00211657
	0.0317735	0.0319649
	0.00817012	0.00812059
	0.0107418	0.0109402
	0.0128128	0.0128574
	0.0122443	0.0122754
	0.00495927	0.00490713
	0.107486	0.113953
	0.0367918	0.0421118
	0.0791004	0.0795319
	0.0711519	0.0700339
	0.0126065	0.0132206
	0.0146778	0.0148387
	0.0046184	0.00493084
	0.0221794	0.0223553
	0.0149241	0.0150125
	0.0290852	0.0292678
	0.0297415	0.0295404
	0.0687494	0.0682734
	0.0252728	0.0254304
	0.0371546	0.0373872
	0.0960973	0.0977324
	0.0381251	0.0393086
	0.0731483	0.0759374
	0.0623188	0.0622042
	0.0139736	0.0144011
	0.0392313	0.0398559
	0.0540925	0.052315
	0.0434772	0.0437997
	0.0263799	0.0265917
	0.0286303	0.0299459
	0.026323	0.0267656
	0.0162853	0.0163651
	0.0209176	0.0210036
	0.12362	0.124784
	0.00422939	0.00426815
	0.0054949	0.00606829
	0.00554725	0.00499368
	0.0482433	0.0483548
	0.00724771	0.00737481
	0.0672422	0.0756667
	0.0132752	0.013283
	0.0102508	0.0110006
	0.00384992	0.00413294
	0.00958903	0.00997452
	0.026877	0.0285287
	0.0584778	0.0587812
	0.0334907	0.0338104
	0.029009	0.02902
	0.0201973	0.0218479
	0.024201	0.0248424
	0.0257369	0.028214
	0.049567	0.0504788
	0.0406092	0.0403809
	0.0515895	0.0527106
	0.0186125	0.0187156
	0.0573263	0.0600572
	0.0333835	0.0343055
	0.02471	0.0265993
	0.0223965	0.0225884
	0.0248146	0.0250273
	0.00896973	0.00932654
	0.0310651	0.0313008
	0.00648264	0.00679139
	0.0209197	0.0209806
	0.033053	0.0341445
	0.0195946	0.0201064
	0.00238115	0.00247173
	0.0231073	0.0237645
	0.0245124	0.0311954
	0.0185652	0.0186271
	0.0189847	0.0189854
	0.0114015	0.0114734
	0.0488957	0.0495602
	0.0309277	0.0305947
	0.00468422	0.00519258
	0.0214915	0.0217534
	5.21363e-05	0.000170585
	0.0468149	0.0471547
	0.0181961	0.0182012
	0.0587691	0.0616642
	0.028606	0.0289099
	0.00644922	0.00629253
	0.00824812	0.00818082
	0.0049772	0.00524704
	0.0434775	0.0446713
	0.00617597	0.00603937
	0.0495072	0.0496859
	0.0520147	0.0591617
	0.0470783	0.0486824
	0.00665993	0.00605724
	0.00719131	0.00737407
	0.00650109	0.00666259
	0.00647004	0.00634995
	0.0923917	0.0947459
	0.0331982	0.0351602
	0.0175748	0.0190372
	0.0410357	0.0417685
	0.00388249	0.00392352
	0.00231166	0.00226057
	0.0717808	0.0720108
	0.0450882	0.0463914
	0.00357273	0.00374604
	0.0232386	0.0234596
	0.000752237	0.00138758
	0.0385679	0.0395843
	0.00415434	0.00413025
	0.0906396	0.0933046
	0.00513401	0.00544134
	0.0125852	0.012556
	0.0352214	0.0354959
	0.0213787	0.0213067
	0.0173077	0.0172068
	0.002351	0.00224915
	0.0371312	0.0400556
	0.00553441	0.00537571
	0.00120473	0.00127116
	0.092069	0.093982
	0.0685905	0.0701181
	0.152476	0.152852
	0.0258885	0.0256303
	0.0219378	0.021736
	0.00315746	0.00346154
	0.0112814	0.0110334
	0.0632539	0.0641814
	0.0172159	0.0175774
	0.0339419	0.034297
	0.061601	0.061426
	0.0977165	0.11017
	0.0208245	0.020979
	0.000568469	0.000663779
	0.058371	0.0599257
	0.0285544	0.030761
	0.0953295	0.0988669
	0.0284949	0.0276296
	0.0411294	0.047717
	0.0908248	0.0898021
	0.0361516	0.0363628
	0.00364024	0.0038666
	0.0112979	0.0115149
	0.012275	0.012343
	0.0549645	0.0551541
	0.0587648	0.0596996
	0.0173577	0.0173451
	0.0713264	0.0706302
	0.0612557	0.0655337
	0.0354671	0.0361588
	0.022192	0.0223038
	0.0291093	0.0319668
	0.0362548	0.036697
	0.0897555	0.0916224
	0.0238483	0.0241939
	0.111232	0.12613
	0.0549583	0.055464
	0.0178496	0.016421
	0.0137452	0.0137368
	0.00933538	0.00927529
	0.0595696	0.0608028
	0.0112898	0.0111528
	0.0444269	0.0444203
	0.0337297	0.0353392
	0.0510646	0.0522959
	0.0323078	0.0332491
	0.0299979	0.0304806
	0.013787	0.0137823
	0.0243234	0.0245176
	0.0228148	0.0228259
	0.128175	0.131814
	0.159389	0.15644
	0.00557093	0.00544612
	0.0769494	0.0818015
	0.116037	0.115354
	0.0349606	0.0334647
	0.0344503	0.0351341
	0.00380999	0.00382465
	0.0167043	0.0167354
	0.00780324	0.00743474
	0.020503	0.0209364
	0.0444549	0.0442879
	0.00616511	0.00659397
	0.0150381	0.015197
	0.0242114	0.0243446
	0.00833871	0.00877181
	0.0842402	0.0922781
	0.0990392	0.0984437
	0.0131019	0.0134573
	0.00527533	0.00494114
	0.00921566	0.00911784
	0.00132419	0.00115892
	0.00404454	0.00403808
	0.0248399	0.025351
	0.0322762	0.0368194
	0.00534802	0.0055281
	0.028106	0.0286254
	0.0593659	0.0604981
	0.209	0.213557
	0.0453127	0.0465154
	0.0403533	0.0405815
	0.0740067	0.0788398
	0.0174281	0.0174485
	0.0107169	0.0107472
	0.136963	0.139647
	0.0395495	0.0400594
	0.0612637	0.0638371
	0.0384218	0.0390667
	0.0267145	0.027102
	0.0124489	0.0131753
	0.0940154	0.0963247
	0.0727607	0.0825174
	0.0348235	0.0353986
	0.0129058	0.0134729
	0.0189921	0.0192525
	0.00832225	0.00831487
	0.0314561	0.0288321
	0.0337643	0.0348624
	0.118413	0.121706
	0.0505569	0.0504213
	0.0266945	0.0273978
	0.126107	0.134056
	0.0181659	0.0190344
	0.0352217	0.0360488
	0.0155989	0.015566
	0.0802795	0.0800029
	0.0516031	0.0520313
	0.0821511	0.0855719
	0.00483267	0.00525689
	0.0199527	0.0203017
	0.0612983	0.0622668
	0.0975779	0.111945
	0.0313109	0.0317957
	0.0337272	0.0337723
	0.0605857	0.0606031
	0.014294	0.0151226
	0.0312609	0.0342424
	0.0658571	0.0673731
	0.040359	0.0405089
	0.119656	0.121506
	0.0120308	0.012183
	0.036736	0.037002
	0.0462751	0.0467207
	0.0189067	0.0187492
	0.0558716	0.0570815
	0.0490524	0.0490256
	0.0111689	0.0112153
	0.00834387	0.00842683
	0.0399217	0.0404252
	0.000533023	0.000566629
	0.0297329	0.0286646
	0.035889	0.0360676
	0.008179	0.00812403
	0.0369425	0.0373647
	0.0122121	0.012376
	0.00477929	0.00480179
	0.00693969	0.00707707
	0.0262832	0.0263488
	0.0398473	0.0399636
	0.0247725	0.0248639
	0.0537001	0.0545473
	0.0335528	0.0332903
	0.0190979	0.0191081
	0.0514946	0.0515185
	0.0491862	0.0498249
	0.0317788	0.0315963
	0.00221409	0.00195759
	0.003215	0.00321832
	0.045562	0.0462089
	0.0655456	0.0663747
	0.0151141	0.0150032
	0.0506336	0.0500377
	0.00660264	0.0060773
	0.00258529	0.00216675
	0.0461987	0.0473134
	0.0369409	0.0378051
	0.0155146	0.0156043
	0.0275211	0.0272403
	0.0405537	0.0413431
	0.0102151	0.010068
	0.0282009	0.0285746
	0.0570299	0.0582486
	0.0275541	0.0275882
	0.0340572	0.0345527
	0.0195947	0.0197756
	0.0582417	0.0586903
	0.0261375	0.0264686
	0.0744893	0.0745627
	0.0101552	0.010137
	0.0539815	0.0537212
	0.029109	0.0295362
	0.0250614	0.0251703
	0.0486004	0.0487011
	0.0693823	0.0684076
	0.0174228	0.0176372
	0.018451	0.0185895
	0.0450269	0.0433853
	0.0457734	0.0451581
	0.0377838	0.0380538
	0.017674	0.0177679
	0.032354	0.0326356
	0.0567907	0.0578665
	0.0165852	0.0164469
	0.0448684	0.0458838
	0.0122997	0.0128473
	0.0173041	0.0174541
	0.0121788	0.0123935
	0.000964281	0.000932955
	0.0119073	0.0120393
	0.0376254	0.0378679
	0.00341218	0.00315296
	0.00646789	0.00640425
	0.022738	0.022684
	0.0548174	0.0556069
	0.0351852	0.0361689
	0.0021927	0.00225069
	0.0178314	0.0179103
	0.00104786	0.000885152
	0.0211449	0.0210501
	0.0547378	0.054869
	0.0398708	0.0407449
	0.0487732	0.0493279
	0.031292	0.0315851
	0.00266326	0.0026036
	0.0527605	0.0530348
	0.0364656	0.0352711
	0.0239927	0.0240747
	0.00924982	0.0093263
	0.00376552	0.00384606
	0.0159929	0.0161551
	0.0048208	0.00499195
	0.0487242	0.0478908
	0.0263233	0.026503
	0.0104059	0.0102947
	0.0642701	0.0656316
	0.0490692	0.0493379
	0.0228461	0.0228744
	0.0340347	0.0340153
	0.0661923	0.0607557
	0.0118498	0.0122277
	0.0367269	0.0371879
	0.0334611	0.0332833
	0.0564438	0.0564141
	0.0234958	0.0236002
	0.0121245	0.0122823
	0.0532294	0.0545028
	0.0530823	0.0542848
	0.0508207	0.0516287
	0.0513577	0.0513951
	0.0350508	0.0358871
	0.022528	0.0224312
	0.0766788	0.0779286
	0.0258346	0.0253536
	0.0480354	0.0488502
	0.0407387	0.0406131
	0.0965505	0.0762706
	0.0232242	0.0231416
	0.012896	0.0129717
	0.00526217	0.00521652
	0.064289	0.0642699
	0.0542489	0.053765
	0.0288246	0.0288655
	0.00137104	0.00144052
	0.0337447	0.0341282
	0.00923147	0.00928712
	0.00920997	0.00938857
	0.00345918	0.00357149
	0.0875994	0.0917157
	0.0380923	0.037137
	0.0300644	0.0307486
	0.0574489	0.0586692
	0.00971814	0.00968437
	0.00246877	0.00220144
	0.00448521	0.00457702
	0.0439807	0.0416158
	0.00233307	0.00249203
	0.0943595	0.0942506
	0.00500884	0.00480647
	0.051959	0.0525809
	0.106371	0.109639
	0.0141709	0.0132862
	0.00242368	0.00215916
	0.039531	0.0403391
	0.0243987	0.0232185
	0.0156104	0.0149131
	0.00673869	0.00673932
	0.024518	0.0244374
	0.0293439	0.0293865
	0.0317022	0.0321453
	0.00247695	0.00263382
	0.00426061	0.00459305
	0.0633586	0.0637812
	0.068621	0.0686883
	0.0680021	0.0684101
	0.0194383	0.0195724
	0.014252	0.0140461
	0.0169985	0.0171415
	0.0612922	0.0610947
	0.00147525	0.00133277
	0.0421314	0.0419253
	0.0334717	0.033696
	0.0755451	0.0763988
	0.0119286	0.0113823
	0.0368974	0.0370689
	0.00157317	0.000222103
	0.0194903	0.0197271
	0.00915818	0.00950644
	0.031774	0.0311295
	0.0457404	0.0461747
	0.0280934	0.0271104
	0.0980804	0.0980085
	0.0215747	0.021558
	0.0544836	0.0555043
	0.0910318	0.0780643
	0.0470434	0.0469223
	0.0264867	0.026216
	0.0305858	0.0304381
	0.0881457	0.0897481
	0.00183612	0.00183943
	0.0858392	0.0877887
	0.0137288	0.0139853
	0.0119976	0.012135
	0.0531804	0.0536562
	0.0461471	0.0460685
	0.0246938	0.0240802
	0.0869477	0.0875221
	0.0237567	0.0240867
	0.000451188	0.000376415
	0.0157807	0.0157809
	0.0150102	0.0152928
	0.022669	0.0228932
	0.0157781	0.0158122
	0.00489492	0.00521912
	0.0999495	0.0930183
	0.118556	0.124684
	0.00430366	0.00393956
	0.0159526	0.015335
	0.0641839	0.0644031
	0.00319948	0.00320985
	0.0402076	0.0404239
	0.0225323	0.0228003
	0.024111	0.0243763
	0.0279481	0.0284496
	0.00510976	0.00507463
	0.00938677	0.00892782
	0.00131729	0.00121842
	0.0269849	0.0269686
	0.0343013	0.0331969
	0.0830589	0.0820143
	0.0551637	0.0551655
	0.024727	0.0245001
	0.0350449	0.0354296
	0.0396487	0.0398936
	0.0576919	0.0551331
	0.016506	0.0166097
	0.0348532	0.0350826
	0.0683909	0.0691776
	0.0245975	0.0250331
	0.0140631	0.0142462
	0.0738618	0.073085
	0.0390999	0.0355665
	0.0013995	0.0012392
	0.0568955	0.058886
	0.0760707	0.0760981
	0.0180579	0.0180213
	0.0272162	0.0273545
	0.12841	0.128704
	0.00498585	0.00493453
	0.0861544	0.0869551
	0.0282543	0.0285579
	0.00912461	0.00929968
	0.0887462	0.0899842
	0.00672692	0.00688388
	0.0034721	0.00345446
	0.00865923	0.00866887
	0.113343	0.115801
	0.0573707	0.0574425
	0.107181	0.110263
	0.0162685	0.0171114
	0.0152941	0.0154008
	0.0441102	0.043708
	0.030121	0.0302076
	0.0701096	0.0689657
	0.0422558	0.042029
	0.101359	0.104442
	0.0248859	0.0252471
	0.00218912	0.00223743
	0.0318072	0.0322974
	0.0280128	0.0280767
	0.00993844	0.0101914
	0.0290545	0.0292336
	0.0752848	0.0764523
	0.0528652	0.0535258
	0.0741774	0.0745945
	0.025796	0.0263603
	0.167169	0.177458
	0.0160806	0.0162866
	0.0338081	0.0339517
	0.040311	0.0407555
	0.0417379	0.0415019
	0.00631833	0.00617579
	0.0582307	0.0582684
	0.00883896	0.00917462
	0.0118682	0.0120759
	0.00362225	0.00350279
	0.0191406	0.0191927
	0.077721	0.0762828
	0.0158397	0.016023
	0.037331	0.0376581
	0.0318517	0.0320624
	0.0232759	0.0236242
	0.0280499	0.0284538
	0.0127087	0.0127469
	0.0281057	0.0277511
	0.133587	0.135266
	0.0627533	0.0631664
	0.105458	0.109206
	0.0284125	0.0288427
	0.0482499	0.0490293
	0.0598027	0.0609143
	0.0691718	0.0660146
	0.0795769	0.0804583
	0.0645911	0.0654706
	0.0247346	0.0249152
	0.0259553	0.026214
	0.0335954	0.0335567
	0.0165736	0.016463
	0.0400499	0.0408543
	0.00709371	0.00708156
	0.00660553	0.00669814
	0.0678618	0.0699125
	0.0212936	0.0216108
	0.0235998	0.0237669
	0.0266897	0.0261606
	0.120276	0.116746
	0.0265798	0.0269555
	0.0135661	0.0134768
	0.0182871	0.0180994
	0.0643236	0.0645211
	0.0364513	0.0368704
	0.0831823	0.0836828
	0.0539785	0.0560346
	0.0327191	0.03303
	0.0458941	0.043046
	0.0578311	0.0572843
	0.0177556	0.0153483
	0.0212317	0.021283
	0.0811062	0.0799021
	0.0394098	0.0396124
	0.0329357	0.0329269
	0.0363952	0.0362844
	0.0282859	0.0291382
	0.0050009	0.00543082
	0.00990369	0.00984049
	0.139084	0.130453
	0.0147153	0.0148349
	0.0312076	0.0315154
	0.0578769	0.0575491
	0.0868784	0.0894718
	0.0743292	0.0705519
	0.0506999	0.0489598
	0.125072	0.127695
	0.0773525	0.0711405
	0.0203968	0.0206221
	0.0154354	0.0154931
	0.0380298	0.0389503
	0.0630179	0.063043
	0.00191697	0.00234207
	0.0230122	0.0233905
	0.0368218	0.0376382
	0.0382533	0.0362652
	0.112027	0.109532
	0.0179262	0.0182104
	0.0375022	0.0373325
	0.144748	0.144834
	0.0293738	0.0298591
	0.0536018	0.050537
	0.0185866	0.0188284
	0.119792	0.113479
	0.00649352	0.00610365
	0.0308758	0.030097
	0.0313598	0.0316984
	0.00700834	0.00703053
	0.010315	0.0102284
	0.0799669	0.0792065
	0.0272174	0.0270873
	0.0292575	0.0297011
	0.0244171	0.0248922
	0.0362408	0.0366318
	0.0340518	0.0346257
	0.00296043	0.00292423
	0.0411231	0.0414189
	0.0403755	0.0395256
	0.0597892	0.0540657
	0.0420872	0.0339729
	0.00209038	0.00203955
	0.0952441	0.0935234
	0.0141585	0.0131666
	0.00460684	0.00457104
	0.0429095	0.0434475
	0.00500672	0.00504773
	0.00133351	0.00123098
	0.0244715	0.0241252
	0.018956	0.0192026
	0.00290516	0.00291668
	0.0562371	0.0567888
	0.0208577	0.021158
	0.00213271	0.00206559
	0.0300246	0.0304095
	0.108419	0.10653
	0.0188184	0.0178786
	0.0233359	0.0240575
	0.0235571	0.0230161
	0.0141233	0.0138816
	0.0801911	0.0821973
	0.020923	0.021073
	0.0161152	0.0164312
	0.10413	0.111878
	0.0818732	0.0813569
	0.0285518	0.0284479
	0.0351544	0.0352513
	0.0551988	0.0380104
	0.0313513	0.0315031
	0.0117389	0.0118711
	0.0914485	0.0889062
	0.02293	0.022985
	0.0482294	0.0477755
	0.0169635	0.0157359
	0.0363585	0.0364011
	0.059836	0.0593148
	0.0420592	0.0422466
	0.0663242	0.0663509
	0.114532	0.118883
	0.089078	0.0833582
	0.122479	0.122905
	0.116819	0.112264
	0.0618676	0.0637827
	0.0446468	0.0439499
	0.00399466	0.00407424
	0.0015215	0.0011169
	0.0490847	0.0495925
	0.0529158	0.0490991
	0.0784738	0.0758583
	0.0401586	0.0412871
	0.0820895	0.073831
	0.0647488	0.0646147
	0.0424457	0.0428716
	0.0256091	0.0261114
	0.0541727	0.0517829
	0.0486989	0.0482486
	0.0154776	0.0152687
	0.0424007	0.0426866
	0.0338165	0.034179
	0.0110232	0.0114771
	0.116416	0.112582
	0.0359833	0.0362022
	0.000366887	0.000206802
	0.0412835	0.0397193
	0.0294961	0.0303566
	0.104894	0.105026
	0.0662509	0.0653524
	0.028826	0.0289828
	0.0596968	0.061463
	0.0421763	0.043448
	0.00145194	0.00286131
	0.0303831	0.0315591
	0.0335246	0.0341609
	0.0354215	0.0379386
	0.1105	0.113957
	0.000126501	1.55708e-05
	0.010572	0.0107252
	0.00387384	0.00408286
	0.0494517	0.0530428
	0.0107772	0.0111626
	0.0181179	0.0195423
	0.0750061	0.0776964
	0.0331982	0.0342711
	0.0563614	0.0574969
	0.00318799	0.00335314
	0.0668801	0.0699238
	0.0194215	0.0205157
	0.000595509	0.000539271
	0.043838	0.0452365
	0.0234929	0.0244887
	0.0497092	0.0515802
	0.0148111	0.0153216
	0.0205238	0.0214573
	0.0166832	0.0184783
	0.022963	0.0234818
	0.0729417	0.0756241
	0.0340393	0.0356871
	0.0248585	0.0259002
	0.105114	0.119672
	0.00473828	0.00487767
	0.00464194	0.0047983
	0.0439999	0.0453652
	0.0504595	0.0532901
	0.0112344	0.0120306
	0.00892557	0.0088639
	0.0326008	0.0333889
	0.0035507	0.00367931
	0.0262332	0.0279304
	0.0813562	0.084399
	0.00871539	0.0105795
	0.00735324	0.00846351
	0.0103655	0.0106559
	0.0595447	0.0646628
	0.0306775	0.0318211
	0.0508347	0.0554717
	0.0465958	0.049502
	0.0334627	0.0370055
	0.00220144	0.00249229
	0.0249559	0.0291989
	0.00582287	0.00709178
	0.0322023	0.0331558
	0.0299684	0.0334179
	0.0236605	0.0246241
	0.066831	0.0712881
	0.0198578	0.0209088
	0.00738195	0.00757944
	0.00721599	0.00771467
	0.0161159	0.0169935
	0.0214353	0.0222473
	0.0129832	0.0143277
	0.00360484	0.00375713
	0.0297846	0.0300391
	0.00875107	0.00907998
	0.0721934	0.0782463
	0.0266446	0.0273465
	0.00558011	0.00647693
	0.0401617	0.0417723
	0.0172724	0.0173825
	0.00556906	0.00558515
	0.0331966	0.0353045
	0.0214564	0.0222394
	0.00253333	0.0021964
	0.0563667	0.058341
	0.0969732	0.102902
	0.0305048	0.0310289
	0.00456807	0.00455098
	0.0239807	0.0249453
	0.0158823	0.0163626
	0.0491063	0.0503692
	0.0122266	0.0129023
	0.0200999	0.0213928
	0.0450434	0.0467081
	0.0226419	0.0230248
	0.020052	0.0212287
	0.0337078	0.0333282
	0.00374331	0.00361347
	0.00972292	0.00980124
	0.0928158	0.0943254
	0.036386	0.0435326
	0.0204219	0.0214499
	0.0557727	0.0567016
	0.000367944	0.00105345
	0.00526042	0.00612585
	0.0300042	0.0394555
	0.0215144	0.02432
	0.0217748	0.0223009
	0.0232172	0.0249932
	0.0520159	0.0560357
	0.0450468	0.0481107
	0.0165918	0.0177283
	0.0107856	0.0111781
	0.00895169	0.00971955
	0.0494193	0.0527265
	0.0197456	0.020214
	0.0630634	0.0693259
	0.0493725	0.0552097
	0.0345036	0.0368848
	0.0148822	0.0156396
	0.0468265	0.0693929
	0.0175239	0.018123
	0.0205697	0.0213635
	0.0458721	0.0468244
	0.0446521	0.0482686
	0.0323915	0.0350737
	0.114643	0.119817
	0.018082	0.0182493
	0.0319609	0.0326332
	0.00578051	0.00603125
	0.0250037	0.027236
	0.0581254	0.0633374
	0.0173187	0.0176771
	0.00137671	0.00146357
	0.00660514	0.00682712
	0.00599589	0.00584149
	0.0334661	0.0345086
	0.0143151	0.014437
	0.0943824	0.129574
	0.0676257	0.0715867
	0.0506911	0.0525598
	0.0618542	0.0663054
	0.000733454	0.000561864
	0.0236497	0.0245846
	0.021333	0.0224799
	0.104823	0.115657
	0.0530841	0.0580315
	0.0577101	0.0589551
	0.0245177	0.0255608
	0.0691831	0.07294
	0.0539082	0.0683449
	0.040337	0.0409212
	0.0291625	0.0293598
	0.0730854	0.0774272
	0.0166972	0.0170927
	0.00322025	0.00327397
	0.0178302	0.0181578
	0.043697	0.0446562
	0.0241748	0.0246278
	0.132082	0.148514
	0.00568456	0.00556321
	0.00509425	0.00534974
	0.0201841	0.0215446
	0.00977304	0.0098508
	0.0068164	0.00727058
	0.0235427	0.0241109
	0.0247145	0.0260625
	0.0374826	0.0413861
	0.0576054	0.0689992
	0.00864594	0.00914052
	0.00381401	0.00456729
	0.0352649	0.0369118
	0.0484615	0.0508482
	0.0923057	0.0989478
	0.0172805	0.0176368
	0.0409413	0.0474886
	0.0536576	0.0567557
	0.0143106	0.0154101
	0.0217399	0.0222828
	0.0168468	0.0170762
	0.0337185	0.0365308
	0.0310455	0.0314216
	0.0335791	0.0344144
	0.0473476	0.0538603
	0.0442507	0.0455716
	0.0542872	0.0554579
	0.0375161	0.0382693
	0.0128932	0.013022
	0.00596757	0.00603824
	0.122066	0.12754
	0.0902293	0.0928428
	0.0342932	0.0351514
	0.00351548	0.00409813
	0.0417213	0.0428524
	0.0265278	0.0277946
	0.00232369	0.00234414
	0.0535024	0.0581335
	0.0175348	0.0178908
	0.0255292	0.0262275
	0.0209675	0.0213827
	0.00399276	0.00429724
	0.050957	0.0516576
	0.0165739	0.0170325
	0.0750707	0.0797264
	0.0634268	0.0624529
	0.129936	0.178858
	0.0346814	0.0354657
	0.0100284	0.0113919
	0.0197827	0.0202619
	0.00223349	0.00188653
	0.0142277	0.0142777
	0.0546486	0.0620745
	0.0107422	0.012116
	0.00575096	0.00590672
	0.0580819	0.0591481
	0.0460264	0.0560802
	0.0596905	0.0707158
	0.00481109	0.00485429
	0.0497996	0.0545516
	0.00925874	0.00930591
	0.00995668	0.0101711
	0.00571345	0.00586829
	0.0318154	0.0331944
	0.037366	0.0387846
	0.102428	0.104761
	0.0180398	0.018975
	0.0136658	0.0145731
	0.0781536	0.0808667
	0.0512322	0.054388
	0.00175527	0.00249212
	0.00677861	0.00664247
	0.0116829	0.0142113
	0.0153214	0.0158975
	0.0814732	0.0877476
	0.0115992	0.011805
	0.00703781	0.0071185
	0.00300357	0.00331889
	0.0558993	0.0654795
	0.00534891	0.00589881
	0.0938783	0.0960087
	0.0466057	0.0511915
	0.00111717	0.00216668
	0.0162585	0.0170922
	0.00150776	0.00180956
	0.0328124	0.0335156
	0.0294357	0.0304324
	0.00024668	0.000391567
	0.0169057	0.0178802
	0.0133165	0.0146615
	0.121872	0.129347
	0.0500552	0.0525168
	0.0279301	0.030235
	0.0428287	0.0450861
	0.0175947	0.0177372
	0.0152393	0.0159096
	0.07685	0.100401
	0.0180459	0.0188599
	0.0687358	0.0784371
	0.0301453	0.0325155
	0.00415325	0.00482075
	0.0129402	0.0134861
	0.000659138	0.00086145
	0.0490642	0.0523652
	0.0472999	0.0591295
	0.000734534	0.00154924
	0.00335424	0.00261688
	0.0654908	0.111231
	0.00809712	0.00824088
	0.0369557	0.0440287
	0.0181364	0.0195353
	0.0448208	0.046122
	0.0124379	0.0135764
	0.0300474	0.0302943
	0.0114732	0.0126057
	0.00429316	0.00460591
	0.0277602	0.02879
	0.0315523	0.0320535
	0.0169072	0.0175804
	0.0309671	0.0374004
	0.0293715	0.0300691
	0.0155895	0.015791
	0.0823968	0.0849067
	0.0101702	0.0110049
	0.0170408	0.017741
	0.0180527	0.0185973
	0.0393844	0.0552438
	0.0033833	0.00309112
	0.0445916	0.0511926
	0.0731844	0.0758598
	0.0581141	0.0620085
	0.0346113	0.0363984
	0.00964731	0.00979531
	0.0654929	0.0692004
	0.0214065	0.0222649
	0.0865295	0.0882333
	0.0286923	0.0300193
	0.0297914	0.0302473
	0.0192319	0.0201545
	0.00443448	0.00506714
	0.0303162	0.0318678
	0.0204257	0.0221168
	0.0217116	0.02339
	0.036535	0.0432897
	0.00964396	0.00950424
	0.12022	0.128485
	0.0130534	0.0126269
	0.0361535	0.0369638
	0.031244	0.0322679
	0.0268694	0.0276143
	0.00574613	0.0061487
	0.0817717	0.0849212
	0.0072748	0.00766345
	0.0229578	0.0277209
	0.0188759	0.0198071
	0.00653807	0.00690034
	0.0540724	0.0551724
	0.00909749	0.00892086
	0.00553992	0.00576443
	0.0348159	0.0348522
	0.0263246	0.0276739
	0.0498394	0.0506476
	0.0275495	0.030704
	0.0779326	0.0857583
	0.0512963	0.0582975
	0.0105163	0.0105158
	0.0489038	0.0488232
	0.0298677	0.0313736
	0.0661186	0.0672742
	0.0375806	0.0390646
	0.0577386	0.0664933
	0.00794135	0.00819071
	0.0316203	0.0343968
	0.0632212	0.0660331
	0.0289361	0.0307811
	0.0439917	0.0456088
	0.0319876	0.032914
	0.0588126	0.0624192
	0.0585692	0.0690834
	0.0184624	0.0190812
	0.0198817	0.0207228
	0.0568144	0.0675405
	0.0244299	0.025197
	0.00699352	0.00717145
	0.0604249	0.0718222
	0.0903777	0.0979433
	0.107231	0.106235
	0.0791855	0.0921608
	0.0388812	0.0399609
	0.0167563	0.0178197
	0.0539242	0.0754627
	0.0227387	0.0242865
	0.0582626	0.0613699
	0.0317619	0.0326646
	0.0564827	0.0660054
	0.038977	0.0447239
	0.027568	0.0275191
	0.0815493	0.0875219
	0.0506935	0.0571261
	0.0167252	0.0183687
	0.0504054	0.0573789
	0.0275326	0.0317462
	0.0250052	0.0255112
	0.0838579	0.0849839
	0.00676952	0.00726231
	0.0576064	0.058968
	0.0858684	0.0889848
	0.00256038	0.00185703
	0.00643818	0.00669332
	0.0156669	0.0164596
	0.0134343	0.0136106
	0.0352569	0.0423954
	0.0655485	0.0675585
	0.0288633	0.0293341
	0.00325682	0.00306236
	0.0260167	0.0279267
	0.0398438	0.0422096
	0.00399722	0.00401843
	0.0201742	0.021228
	0.0286445	0.0295321
	0.0060043	0.00628507
	0.0193622	0.0269607
	0.023102	0.0245092
	0.0453433	0.0513188
	0.0145797	0.014497
	0.0322139	0.0327628
	0.0183635	0.0260978
	0.0508801	0.0548866
	0.0239535	0.0333153
	0.00445136	0.011919
	0.0395918	0.0419496
	0.0471977	0.0518098
	0.0235527	0.0254623
	0.0384614	0.0462222
	0.0337109	0.0392619
	0.0306625	0.0321
	0.0629766	0.0644668
	0.0231338	0.0265369
	0.0357411	0.036224
	0.13866	0.158817
	0.0427282	0.0441877
	0.0642098	0.0670632
	0.00650325	0.00694198
	0.00642101	0.00653235
	0.0642885	0.0835606
	0.0670192	0.0665685
	0.130874	0.180693
	0.112041	0.121147
	0.00600397	0.0070876
	0.070762	0.0729686
	0.060918	0.0643951
	0.0468686	0.0464247
	0.0438435	0.0483199
	0.0739829	0.0798855
	0.0837602	0.0829857
	0.0285582	0.0383272
	0.0281137	0.0343215
	0.0127478	0.0131286
	0.048972	0.0509285
	0.0401592	0.0482322
	0.00947647	0.0105366
	0.00182468	0.00205014
	0.076361	0.0862268
	0.0475881	0.0485361
	0.00174411	0.001521
	0.0555698	0.0607979
	0.118385	0.124875
	0.0433119	0.0457488
	0.00283082	0.00288308
	0.0391261	0.0391773
	0.099312	0.108685
	0.0303477	0.0324753
	0.024188	0.0245572
	0.000752385	9.716e-05
	0.0159284	0.0159131
	0.000201388	0.000966876
	0.0607971	0.0624948
	0.00538816	0.00547526
	0.00918291	0.00965064
	0.00522085	0.00471505
	0.035637	0.0298042
	0.00565416	0.00605652
	0.0237887	0.0243022
	0.0210491	0.0224645
	0.0505168	0.0493557
	0.0307865	0.0315937
	0.0614618	0.0636642
	0.0334766	0.0302915
	0.00361152	0.0037437
	0.0215156	0.0209464
	0.0231405	0.0237473
	0.0418335	0.0397986
	0.024089	0.0253472
	0.00101675	0.00103538
	0.015927	0.0165893
	0.00844086	0.00928002
	0.0494273	0.0481816
	0.00619072	0.0063234
	0.0289956	0.0302017
	0.0438173	0.0448038
	0.00562372	0.00539241
	0.0115829	0.0109188
	0.0376452	0.0375929
	0.00342825	0.00312104
	0.0873734	0.0696346
	0.000926316	0.000822152
	0.00745145	0.00764831
	0.0218896	0.0217101
	0.0385967	0.0384148
	0.0166524	0.0175405
	0.0342937	0.0375639
	0.00916623	0.0092374
	0.00554472	0.00559572
	0.0158977	0.0164927
	0.0202231	0.017813
	0.0772196	0.0799587
	0.0226495	0.0250096
	0.00646397	0.00669535
	0.0247803	0.0248884
	0.0352018	0.0353757
	0.0555773	0.0542149
	0.0463819	0.04532
	0.0595155	0.0596721
	0.0187472	0.019187
	0.06975	0.0700654
	0.0618539	0.0659062
	0.0342634	0.0343466
	0.0358539	0.0392063
	0.00780601	0.00789664
	0.0537476	0.0507017
	0.0223278	0.0229248
	0.0395747	0.0396523
	0.0246539	0.0250861
	0.0330261	0.0336264
	0.0305413	0.0310341
	0.0455825	0.0470079
	0.0163048	0.0170994
	0.00276841	0.00278929
	0.00266961	0.00309501
	0.0159167	0.0160685
	0.0204844	0.0210546
	0.0347992	0.0353293
	0.0404902	0.040816
	0.0116269	0.0120625
	0.00417682	0.004138
	0.0504414	0.0504117
	0.0218267	0.0223068
	0.0301614	0.0313031
	0.0258599	0.0253081
	0.0323197	0.0293162
	0.0293452	0.0302634
	0.000378692	0.00045836
	0.00346243	0.00364033
	0.0625162	0.0633551
	0.0307106	0.0294377
	0.000728475	0.00101997
	0.0391131	0.0401941
	0.00139542	0.000558202
	0.0270741	0.0283799
	0.0383561	0.0390743
	0.00245353	0.00270976
	0.0440919	0.0450626
	0.0165801	0.0166605
	0.0108581	0.00998311
	0.073492	0.0773511
	0.0296926	0.0308896
	0.00978453	0.00964009
	0.0331473	0.0342582
	0.0203741	0.0216601
	0.102634	0.105944
	0.0711102	0.07408
	0.0236629	0.0238316
	0.036964	0.0375494
	0.0659359	0.0623214
	0.0142852	0.0144518
	0.0397639	0.0416029
	0.00494805	0.00487568
	0.0489813	0.0507874
	0.0575104	0.0562166
	0.00174873	0.00178067
	0.0752647	0.0718657
	0.0313546	0.0333071
	0.00104135	0.00119789
	0.0637033	0.0642809
	0.137045	0.137082
	0.0148754	0.015375
	0.0153122	0.0157354
	0.00405068	0.0036156
	0.0551317	0.0564548
	0.0565282	0.0565613
	0.0407834	0.0303927
	0.00494194	0.00527976
	0.0122188	0.0125064
	0.0502205	0.0513805
	0.0519377	0.0508722
	0.0671914	0.0648482
	0.00549023	0.00535005
	0.039917	0.0413157
	0.0124784	0.0126228
	0.0304681	0.0308677
	0.0178577	0.0177242
	0.00104271	0.000986568
	0.112418	0.0928082
	0.0500064	0.0461955
	0.0123641	0.0124329
	0.0350791	0.0339763
	0.00897194	0.00932418
	6.69694e-05	0.000333171
	0.0422039	0.0433375
	0.0674614	0.0539243
	0.0562719	0.0547585
	0.0268154	0.0256507
	0.00103628	0.000966339
	0.0164633	0.0163959
	0.109193	0.106182
	0.00533281	0.00487526
	0.00553341	0.00582238
	0.0353518	0.032936
	0.00982217	0.0101221
	0.00894358	0.00895691
	0.0223181	0.0231653
	0.0172511	0.0165649
	0.0122908	0.0122195
	0.0786644	0.0502714
	0.0117327	0.0120584
	0.0353043	0.036107
	0.0331311	0.0349823
	0.0163827	0.0165189
	0.0409296	0.0418225
	0.0117165	0.0120396
	0.0466284	0.0473444
	0.0492664	0.0507442
	0.0764688	0.0764723
	0.006688	0.00715927
	0.0549016	0.0557517
	0.0252817	0.025376
	0.0297256	0.0289938
	0.0501054	0.0435419
	0.0107137	0.0108122
	0.0899487	0.0865365
	0.0312487	0.0306459
	0.0652396	0.0679316
	0.0305624	0.0308967
	0.034947	0.0360373
	0.064291	0.0643875
	0.0154278	0.0152933
	0.000220879	0.000440271
	0.0566427	0.0577117
	0.0426766	0.0432803
	0.00090627	0.00174058
	0.0073158	0.00686824
	0.00362776	0.00360224
	0.00293396	0.00304329
	0.0369968	0.026521
	0.000682774	0.00107567
	0.0224837	0.0230851
	0.00823961	0.00869911
	0.0158677	0.0157627
	0.0502396	0.0503987
	0.0042375	0.003968
	0.0643343	0.061862
	0.0357862	0.0367032
	0.000475788	0.000661668
	0.00837339	0.00858837
	0.0694316	0.0708211
	0.010608	0.0106745
	0.000274988	0.000165901
	0.0429008	0.0401106
	0.00406439	0.00383157
	0.135847	0.0724267
	0.00282258	0.00333699
	0.0599322	0.0607063
	0.00307999	0.00311514
	0.0897153	0.0915858
	0.0104406	0.0104589
	0.0772383	0.0730941
	0.0629058	0.0638961
	0.0308801	0.0328454
	0.0250387	0.0238866
	0.0831631	0.0864863
	0.0759862	0.0718676
	0.00245669	0.00245025
	0.0489964	0.0487602
	0.015555	0.0154702
	0.0234348	0.0269
	0.00630949	0.00662259
	0.0287388	0.0288584
	0.0255361	0.0250809
	0.0319847	0.0270419
	0.0132852	0.0136255
	0.0736559	0.0750796
	0.0278606	0.0253355
	0.0143813	0.0158005
	0.0434538	0.0443655
	0.00248662	0.00256726
	0.101003	0.101098
	0.0226747	0.0236156
	0.0347747	0.0331568
	0.000586004	0.000694646
	0.0532302	0.0541313
	0.00376199	0.00386236
	0.0626006	0.0653025
	0.0452276	0.0460334
	0.00516982	0.00470729
	0.0618577	0.0602025
	0.0622648	0.0653826
	0.0213238	0.0218586
	0.0197039	0.0200196
	0.0408241	0.0408008
	0.0308927	0.0311078
	0.105136	0.107703
	0.0469604	0.048349
	0.0346869	0.03771
	0.0447595	0.0302955
	0.0297756	0.0287283
	0.0533196	0.053188
	0.0367461	0.0366064
	0.00016177	0.00018437
	0.0119517	0.012673
	0.121483	0.104535
	0.0218562	0.022524
	0.0797909	0.0743067
	0.0245012	0.0247436
	0.0605445	0.0624584
	0.00152616	0.0016157
	0.00158654	0.00191024
	0.0365112	0.0366078
	0.112429	0.109637
	0.088606	0.0921296
	0.141082	0.145904
	0.183369	0.163457
	0.00798086	0.00834592
	0.0754731	0.0771904
	0.0429883	0.0438853
	0.033963	0.0332904
	0.0501714	0.0508393
	0.0146298	0.0144207
	0.0358982	0.0374817
	0.0311875	0.0334427
	0.0153687	0.0154489
	0.00510463	0.00490607
	0.0279317	0.0279396
	0.108347	0.108104
	0.0328634	0.0340632
	0.00285157	0.00271206
	0.028778	0.0251632
	0.0504358	0.0539663
	0.0102139	0.0103334
	0.00764286	0.00716785
	0.136818	0.133129
	0.022409	0.0237469
	0.0743953	0.0755974
	0.0269367	0.0256201
	0.0547565	0.0538795
	0.0261763	0.0273641
	0.0467822	0.0464275
	0.0330641	0.031312
	0.0035088	0.00349679
	0.00993844	0.00917344
	0.048794	0.0496107
	0.028757	0.0291983
	0.0421416	0.0425418
	0.0906796	0.0980927
	0.0121393	0.012038
	0.00121193	0.00222806
	0.00342146	0.00322934
	0.0818731	0.0832212
	0.0125412	0.0127708
	0.0539372	0.0389761
	0.017728	0.0178993
	0.0139503	0.0138249
	0.00351514	0.0029699
	0.0156076	0.015889
	0.0364733	0.0367312
	0.022224	0.0206242
	0.0537478	0.0559943
	0.0574942	0.0624
	0.0363418	0.0370974
	0.00191716	0.00190897
	0.00607845	0.00598696
[truncated: 2,232 more rows]

## Sheet: Supp Fig 2b
Supplementary Figure 2b
	Delta EV	EB1	EB2	EB3	EB4	EB5	EB6	EB7	EB8	EB9	EB10
		-0.00274725	-0.000589968	-0.0018491	-0.00176618	1.52981e-05	-0.00250862	-0.000859414	-0.00591632	-0.0282191	0.0231693
		-6.98373e-05	4.50201e-06	-0.00015227	-0.00127173	-0.000765488	-0.0012703	0.000853215	0.000266389	-0.000262018	0.000282512
		-0.000192	-0.000539546	-0.000265977	-0.00140937	-0.00169771	-0.000130766	-0.000288372	-0.000302376	-0.00219451	-0.000293187
		-0.000581224	-0.000181802	-0.000445609	-0.001176	-8.71006e-05	-0.00105097	-0.00191786	-0.000903469	-0.0029178	-0.000496689
		-0.000122155	-0.000474125	0.0001575	-0.000636365	-0.000467737	-0.00118572	-0.00103929	-0.000660838	-0.00218152	-0.00125454
		-0.001249	-0.000310892	-0.00120996	-0.00251707	0.000505797	-0.00474871	-0.000706662	-0.00278018	-0.00409844	2.05719e-05
		-0.00107484	-0.0013047	2.6782e-05	-0.00345724	0.00583281	-0.000207163	-0.000231285	-0.000455703	-0.0032198	-0.00268289
		-0.00020639	-0.000290621	-4.64385e-05	0.000110931	-0.000402363	-0.00105095	-0.00231106	-0.000319204	-0.00321029	-0.000638838
		-0.000258182	-0.000207375	-8.29601e-05	-0.000153271	-0.000513513	-0.00202033	-0.00106246	-0.00111224	0.000309917	-0.000608495
		-0.000175215	-0.000398577	-0.000503537	-0.000209015	-0.00141539	-0.00362062	-0.000617205	-0.00152247	-0.000833932	-0.000856752
		-0.000262367	-1.21775e-05	-3.36065e-05	-0.00359115	0.00116105	-0.000701306	-0.000477515	0.000202716	-0.00189776	0.000596318
		-0.00153988	-0.000704387	0.0010683	-0.000385415	-0.000807173	-0.00155391	-0.00117067	-0.000946149	-0.00238168	-0.000894539
		-0.00103545	-0.000233593	-0.000178621	-0.00142437	-0.00220245	-0.00100433	-0.000444611	-0.000635658	-0.0021662	-0.00290552
		-0.000288751	-0.000206028	5.49702e-05	-0.00269029	0.00318512	0.000255748	-0.0002773	-0.000454411	-0.0014901	-0.00105291
		-0.000427551	8.08862e-05	-0.000422187	-0.00107289	-0.000132187	-0.00102726	-0.000665986	-0.000727495	0.000638173	-0.000148223
		-7.18419e-05	-0.000177101	-0.000163956	-0.00113548	0.000569175	-0.000366895	-0.000198107	1.49082e-05	-0.00182044	0.000178885
		-1.30544e-05	-0.000190036	-2.24968e-05	-0.000165157	-0.000606732	-0.00137857	1.49578e-05	0.000230131	-0.0129491	0.00335952
		-0.000260477	-9.5924e-05	-0.00013738	-0.00304366	0.00203494	7.48158e-06	0.000331293	-0.00113864	-0.000296306	-7.05687e-05
		-0.000678478	-0.000693777	-6.56498e-05	-0.00109427	-0.00125817	-0.00383021	-0.00403393	-0.00191767	-0.00035388	-0.000427601
		-0.00018202	-0.000214315	-0.000116295	5.62387e-05	-1.86348e-05	-0.000608177	-0.00180262	-0.00162015	-0.000160407	-6.58292e-05
		-0.000326435	-0.000457911	-9.14547e-05	-0.00139845	-0.000662308	-0.001064	5.2893e-05	-0.00093535	-0.00126283	-0.000354416
		2.33458e-05	-0.000848865	-0.000847203	-0.000995839	-0.000839165	-0.00370257	-0.000783278	-0.00101645	-0.00660075	-0.00580211
		-0.000201073	-0.00052506	0.000262507	-0.00187101	0.00124577	-5.56227e-05	-0.000397149	0.000154197	-0.000825327	-0.000237872
		3.85655e-05	-0.000507892	-1.02003e-05	-0.000510529	-0.000132679	-0.000419813	-0.000143772	-0.00372966	-0.00420803	0.0010148
		-0.000409223	-0.00139464	-2.3918e-05	-0.000933501	-0.00120608	-0.000555979	-0.00253052	0.000541803	-0.000651923	-0.000339777
		-0.000450959	-1.35792e-05	-0.000638656	-0.00179509	-0.000986429	-0.00167729	-0.00069413	-0.000620116	-0.00899286	-5.68629e-05
		-0.000483808	-5.09281e-05	0.000182494	-0.000518798	0.000231306	-0.000972166	-0.000832877	-0.00152322	-0.00153536	-0.0016237
		-0.000140293	-0.000741846	0.000256504	-0.00268246	0.000664094	-0.00226	0.00107852	-0.00139102	-0.00228828	0.00304402
		2.60224e-05	-0.000254281	-3.31884e-06	-0.00164778	5.22515e-05	-0.000297655	-0.000109175	-0.00158611	-0.00114614	-0.000730719
		-0.000355963	-0.000706941	-0.000646908	-0.00104172	0.000307212	-0.00268571	-0.00196156	-0.00115397	-0.00266072	-0.000533557
		-0.00186501	-0.0017284	-0.000829123	-0.0145577	0.0177388	0.00201352	0.000802638	0.000449936	-0.00189516	0.00200551
		-1.21478e-06	-0.000309261	0.000110899	-0.00013939	0.000104164	-0.000160528	0.000284057	-0.00112175	-0.0023393	-0.00244803
		-0.00035169	-0.000751637	0.000595873	-0.000156353	-0.000196861	-9.9349e-05	-0.000589379	-0.000814885	-0.000945265	-0.00103324
		0.000264899	-0.000691737	0.000525336	-0.00136532	0.000179536	-0.00137906	-0.00180583	-0.000821769	-0.00604907	0.00130116
		-0.00151321	-0.000338279	0.000418542	-0.00283057	0.000181902	-0.00116487	-0.000861224	-0.00327714	-0.0205837	0.0085606
		-0.00123088	-0.000793412	-0.00111474	-0.00079624	-0.000888027	-0.00182323	-0.00642663	0.000778708	-0.00243238	-0.000999946
		-0.00010149	-0.000494418	-0.000864188	6.16718e-05	-0.00327011	-0.0039793	0.000672549	-0.000621924	-0.00518066	-0.00147751
		-0.000276271	-0.000265636	-8.96935e-05	-0.000788081	-7.11704e-05	-0.0018974	0.000154921	-0.000619982	-0.00138509	-0.000244701
		-0.000238533	-0.00048016	0.000280736	-0.000128612	-5.09995e-05	-0.000394794	-0.000736737	-0.0016939	-0.00650362	-0.000852544
		-0.000191696	0.000234819	-0.000789412	-0.00169716	-0.000594978	-0.00315539	0.000473598	3.98171e-05	-0.000969265	-0.000534752
		-0.00110335	-0.000307708	0.000147017	-0.00304281	0.00241011	0.00105717	-0.000255808	0.000608173	-0.00155022	-0.000830633
		-0.000614434	-0.000191452	-0.000373703	-0.00186415	-0.00273912	-0.00181869	-0.00460137	0.00519222	-0.000111908	-4.79311e-05
		-0.00112792	-0.00023277	-0.0012187	-0.00111027	-0.00236015	-0.00869873	-0.00591394	2.41215e-07	0.000138377	0.000282417
		-0.000415196	-0.000898085	-3.40892e-05	-0.000290322	-0.000231384	-0.00145862	-0.00355955	-0.000932248	-0.00297788	0.000336312
		7.85545e-05	-0.00116084	-0.000495447	-0.00511805	-0.000108077	-0.00199667	0.00150201	1.28153e-05	-0.00021602	-0.000255232
		-0.000115076	-0.000102025	-0.000180847	-0.00114359	-0.000173848	-0.00104098	-0.000192939	-5.76355e-06	0.000187567	-0.000530401
		-0.000293803	-0.00207304	-0.000448616	-0.00463704	0.00136237	-0.00129831	-0.00142743	0.000743837	-0.00115027	0.000300717
		-0.000139288	-0.00040566	-0.000331119	-0.00290617	0.00106186	-0.000330477	0.000408027	-0.000698992	-0.00239901	2.28967e-05
		-0.000918073	-0.00261699	-7.34265e-05	-0.00354281	-0.000156652	-0.000732295	-0.00167974	-0.00211763	-0.00123612	3.81891e-05
		2.65968e-05	-4.79054e-05	1.8229e-05	-0.00029085	-0.000439799	-0.000899474	-0.000325885	-0.000386917	-0.000587337	-0.000307311
		-0.00042101	-0.00179713	0.000260289	-0.00424293	-0.00031537	-1.45897e-05	-0.00150168	-0.000622404	-0.00541393	0.00557646
		-2.84905e-05	-0.00091519	-0.000427147	-0.0012689	-0.00405229	-0.00101438	0.000807747	0.000343268	-0.000165704	-0.000180806
		-9.41023e-05	3.36433e-05	-0.000108978	-0.000953558	-8.32011e-05	-0.000463949	-0.000806262	-0.000661834	-0.00161171	-0.000155114
		-0.000643305	-0.0029375	-0.00010068	-0.00344951	-0.00335232	-0.00902701	-0.0038847	0.00188021	-0.00154857	0.000208627
		-0.000548295	-0.00293282	0.000974653	-0.000963601	-9.06327e-05	-0.00179226	-0.00339188	-0.00392607	-0.000769697	-0.00202454
		-0.000575126	5.01928e-05	-0.000214424	-0.00445712	0.00304596	0.000268549	-0.00121818	-0.000218267	-0.00083487	-0.000345381
		-0.000399832	-0.000119416	-0.000138479	-0.00105094	-0.000596999	-0.00405378	-0.00223881	-0.00192925	0.000270533	0.000329082
		-0.00155055	-0.000219327	0.00164166	-0.000197486	-7.75843e-05	-0.00017367	-0.000527445	-0.000391324	-0.000749276	-0.00113731
		-0.000430982	-0.000879341	0.000615295	-0.000498681	-0.000432259	-0.000202275	-0.0011775	-0.0023318	-0.00582211	0.00462255
		-7.20086e-05	-0.000306708	-0.000270015	-0.00087764	-0.000600305	-0.000743694	0.000275798	-0.000800011	-0.00243137	-0.00331169
		-3.71087e-05	-0.000433584	-9.39478e-05	-0.000812014	-0.000492867	-0.00118624	-0.000354689	1.68846e-05	-0.000117792	-0.000791856
		-0.000172413	-0.00093761	-0.000281598	-0.00134455	-0.00142537	0.000111183	-0.00187442	-0.00233601	-0.00716323	0.00106829
		-9.0573e-05	-0.000327304	-0.00107579	-0.000152285	-0.000794599	-0.00131487	-0.000181258	-0.000671364	-0.000498841	-0.000353766
		-0.00027622	0.000283821	0.000138313	-0.000254471	-2.08843e-05	-7.30334e-05	-0.000596783	-0.000476386	-0.000412413	-0.000862508
		-9.29595e-05	-6.54815e-06	-0.00101542	-0.000328911	-0.000425403	-0.00225827	-0.00497845	-0.000213755	-0.00114196	-0.00301222
		-0.000329503	-0.000551725	-0.000547685	-0.0060529	-0.000151758	0.000420822	0.00296794	0.00148472	7.7969e-05	0.000174975
		-0.000191588	-0.00019919	-0.000149952	-0.000701879	-0.00057016	-0.00208437	-0.00514509	0.00398206	0.000476786	-0.000136741
		-0.000122283	0.000192351	-0.000214728	-0.00089682	-0.000530092	-0.00223139	-0.000707895	0.000309881	-0.000822876	-0.000152909
		-0.000117662	-2.40425e-07	3.13259e-05	-0.0016106	-0.000325816	-0.000176894	-0.00234927	0.000294916	-0.00149181	0.000334018
		-9.39775e-05	-7.648e-05	-0.000132044	-0.00011015	-0.000435643	-0.000421031	-0.00119017	-0.00119685	-0.00189043	9.94756e-05
		-0.00012572	-0.000486616	-0.00024253	-1.60826e-05	3.88206e-05	-0.00139238	-0.00113845	-0.000132018	0.000734885	-0.00121299
		-0.000760528	8.0219e-05	0.000259223	-0.0021079	2.97082e-05	-3.211e-06	-0.000201608	-0.000461001	-0.000311974	-0.00116152
		-4.54042e-05	-9.9207e-05	6.3648e-05	-0.000783091	-0.00048011	-1.43395e-06	-0.0014113	-0.00216637	-0.00198554	-0.000117885
		-0.000279791	-0.000134275	5.39372e-05	0.000336934	-0.00114172	-0.001088	-0.00200068	-0.00175393	-0.00329533	-0.00013298
		-3.35984e-05	-0.000646146	-0.000789477	-0.00197437	0.00055188	-0.000411357	-0.00206191	-0.00277645	-0.00151211	-0.00151966
		6.43844e-05	-0.000590718	-0.000983724	-0.00592839	0.00300349	-0.000541782	-0.000887793	0.0032506	0.0010165	-0.000200174
		-0.000297441	5.93571e-05	-5.79949e-05	-0.000524086	-0.000918155	-0.000403322	-0.000455461	-0.000758305	-0.00100674	-0.000363739
		-7.46475e-05	9.34685e-06	-7.89871e-05	1.70951e-05	-7.96688e-05	-0.000108602	-0.000467963	-0.00020903	-0.00114519	-0.00158116
		-0.000757697	-0.000446584	0.000162707	-0.000964578	-0.000177906	-0.00122043	-0.000552955	-0.00228782	-0.00729502	0.00270224
		-0.000239691	-0.00012125	9.47506e-05	-0.000480322	-0.00083882	-0.000278295	-0.000496068	-5.96829e-05	-0.0030421	0.000712547
		-0.000273594	-0.000310575	-0.000131179	-0.00126287	0.00127283	5.36828e-05	0.000122642	-0.00027582	-0.000143337	-0.000428858
		-0.000319503	-0.00028667	-0.00087411	-0.000675741	-0.000291497	-0.00372948	6.8793e-05	-0.0071021	-0.00503253	-0.00771862
		-0.000266475	-0.000607524	-0.000554749	-0.00129291	-0.00108106	-0.000128723	-0.00237837	-0.000759613	-0.00400795	-3.07763e-05
		-0.000342374	-0.000361096	-0.000293141	-0.00166466	0.000837219	-0.00233944	-0.00267092	-0.00135893	-0.00128544	-0.000259742
		-0.000169213	3.16668e-05	5.96533e-05	-0.00038286	-0.0013058	-0.00120588	3.63035e-05	-0.000304595	-0.00308198	-0.00211843
		-0.000149989	-0.000631458	-0.00027426	-0.00117669	-0.00071815	-0.000721524	-0.00121837	0.00211337	4.66299e-05	-0.000206217
		-0.00029477	0.00144221	0.0011945	0.000379548	-0.000256228	9.54977e-05	-0.00042694	-8.08234e-05	0.000278101	-0.000715556
		-7.80408e-05	-5.15646e-05	-8.20212e-05	0.000129843	-0.000970777	-0.000682991	-0.00119802	-0.000354067	0.0003204	-0.000615456
		5.37286e-05	-9.19737e-05	-7.64772e-05	-7.83187e-05	-8.03965e-05	-0.000274816	-0.00107644	-4.80124e-05	-0.000881195	0.000233491
		-0.000553315	-0.000114839	-8.05371e-05	-0.0015096	0.000874975	0.000179628	-0.000143724	-0.000581825	-0.0016489	-0.000683595
		-0.000343807	-0.00290332	-0.000162188	-0.00714666	-0.00385902	-0.00353759	-0.00895844	-0.0042297	-0.00060557	-0.00494661
		-0.000201111	-0.000130745	-0.00017115	-0.00102806	-0.00119696	-0.00213709	1.28981e-05	-0.000390369	-0.00104898	-0.00117698
		-0.000554223	-0.00159419	0.000833412	-0.000928881	0.000144437	-0.000546311	-0.00117745	7.64648e-05	-0.00390043	0.00139614
		-0.000155961	-0.000542851	-0.000179652	-0.000685502	-0.00111094	-0.000709998	-0.00350336	0.00673519	0.00050182	-0.000321139
		-0.00114976	-0.000226268	0.000111165	-0.000865425	-0.00128605	-0.00149023	-0.00714547	-0.00215007	-0.00102098	-0.00606108
		-0.00214098	-0.00165626	-0.00136155	-0.00945129	-0.00330993	-0.000789581	-0.00570283	-0.00374608	-0.00201529	0.00370181
		-0.00122814	-0.00194602	-0.000268633	-0.00280558	-0.00296987	-0.0010681	-0.00238636	-0.00204536	-0.00662178	0.000106132
		5.99562e-05	-0.000334577	-2.82901e-05	-0.000526094	-0.00016869	-0.000359216	-0.00111218	9.6986e-05	0.000222628	-0.00015878
		-0.000612565	-0.000204372	1.93857e-05	-0.00177602	-0.000585404	-0.00158216	-0.000219383	-5.73278e-06	-0.00113165	-0.0012954
		-0.000655915	-0.00423887	0.00543656	-0.00401986	0.00361452	-1.34544e-05	-0.000292054	-0.000679708	-0.00292572	-0.00213771
		-0.000558687	-0.000227477	-0.000377916	-0.00306393	-0.000166599	-0.00449934	-0.000516379	-0.00170495	-0.00652959	0.00179853
		-0.000276408	-7.08799e-05	-0.000460982	-0.0011365	-0.00183902	-0.0018965	-0.00250997	-0.000317027	-0.00351983	0.000881622
		-0.0001361	-0.000841804	0.000177859	-0.000392507	7.23668e-05	-0.00128568	-0.000803643	-0.00174895	-0.00216759	-0.0016858
		-0.00059111	-0.000678371	2.96399e-05	-0.000767866	-0.00180616	-0.0027684	0.000771138	0.000733221	-0.000837189	2.04968e-05
		-0.000282643	-0.000132026	-0.000104416	-0.00330725	0.00129387	0.000116865	9.07778e-05	-0.000537103	-0.00321534	0.000839839
		-0.00025481	-0.00019154	-0.000157797	-0.000468427	-3.19404e-05	-0.00129784	0.00014471	-0.000286296	-0.000118636	-0.000139103
		-3.43426e-05	0.000170938	-0.00127336	-0.00626251	0.00339903	-6.57216e-05	-0.000996805	0.00157353	0.000738301	-0.00039018
		-0.00176831	-0.000690339	-0.00120248	-0.00583712	-0.00195253	-0.00982551	0.000683524	0.00447467	-0.00168973	-0.000587481
		-0.0016569	-0.000144549	-0.000807975	-0.00238115	-0.000156538	-0.00321245	-0.00325056	-0.00172201	-0.00253458	-0.0136943
		-0.000410795	-0.000530635	-3.74316e-05	-0.000757456	-0.000577568	-0.000190357	-0.000350496	-7.01595e-05	-0.000912822	-0.000629329
		-0.00118005	-0.00205776	-0.000836273	-0.0225664	-3.6649e-05	0.00266842	0.000161329	-0.00231654	-0.0329931	0.0115415
		-0.000240596	-0.000734854	9.67481e-05	-0.000599027	-0.000499559	-0.0015905	-0.00145586	-0.000315771	-0.000856187	-0.000657491
		-0.000525828	-2.85371e-05	-0.00124974	-0.000793774	-0.000423199	-0.000499477	-0.00191377	-0.00123597	-0.014913	-0.0049658
		-0.000498092	-0.00086759	0.000480997	-0.000952246	0.000435087	-6.02962e-05	-0.000266864	0.000132035	-0.000741916	-0.00176963
		-0.00022232	-0.000786995	-0.000814797	-0.00361651	-0.00132308	-0.00144698	-0.000259575	-0.000419138	-0.000486377	-0.00205554
		-0.000249852	-0.000664734	0.000125637	-0.00268225	-3.31113e-05	-0.000469453	-0.000525179	-0.00170015	-0.00337224	0.00165305
		-0.00935266	-0.0126472	0.0202799	-0.0051739	0.0103908	0.00714442	0.000313301	0.00103899	-0.0198579	0.0159559
		-0.000261786	-0.000308733	8.25695e-05	-0.000167318	-0.000337816	-0.00016668	-0.00110976	0.000360291	0.000623731	-0.000627985
		0.000192941	-0.000422182	-7.57214e-05	-0.000672325	-0.000287572	-0.00028055	-0.00241801	-0.000345219	-0.0022741	0.000209542
		-4.93964e-05	2.80906e-05	4.56457e-05	-0.000250743	-0.00115994	-0.000134802	-0.00136058	0.000594814	-0.00202133	9.21881e-05
		-0.000654614	-0.000423437	1.91109e-05	-0.00223228	0.00106553	-8.68561e-05	7.74574e-05	-0.000212797	-0.00143533	0.000183588
		-0.00127818	-0.000921764	0.000483872	-0.00521201	0.0023432	0.000349798	-0.00217194	0.00136915	-0.000168242	-0.000509566
		4.13042e-06	-9.93614e-06	-4.09021e-05	-0.000358371	0.000140177	-0.000913635	0.000284252	0.000238671	-0.000988498	-0.000465135
		-0.000295165	-0.000191989	-6.94782e-05	-8.68622e-05	-0.00139876	-0.00122382	-0.00391435	0.000868108	-0.00154958	-0.0001932
		-8.78835e-05	0.00014265	-0.000383471	-0.000221985	-0.000144335	-0.00159186	-0.000621081	-0.00087836	-3.89559e-05	-0.000742694
		6.73279e-06	1.65288e-05	-5.56509e-05	0.000154393	-0.000399638	-6.88443e-05	-0.000794363	7.53233e-05	-0.00148224	-0.000213701
		-3.4613e-05	-2.00759e-05	-0.000178597	-0.0010425	0.000133463	-0.000550051	-0.000219154	-0.00208511	-0.00235019	0.00112126
		-6.40688e-05	-8.99324e-05	-0.000112306	-0.000121929	5.61414e-05	-9.00488e-05	-0.00138662	0.000374885	-0.00344966	-0.00144118
		-0.00266287	-0.00368839	-0.00411628	-0.0351919	0.0196094	-0.00247511	0.00895164	0.00256529	0.000470865	-0.000197751
		-0.000690388	-0.00136969	0.000955297	-0.00396097	0.0038109	0.000166717	5.96024e-05	-0.000103616	-0.00021175	-6.1222e-05
		-0.000235017	-3.97065e-05	-0.00068419	-0.00186867	-6.88292e-05	-0.00151632	-7.93202e-05	-0.000593582	-0.0024027	-0.000249401
		-8.54425e-05	-0.000980732	-0.00122036	-0.00445123	0.00110282	-0.00183915	-0.000138611	-0.000761022	-0.00416753	-5.73298e-05
		-0.000176355	-0.000166835	3.37656e-05	0.00017159	-0.000352244	-0.000873088	-0.00140851	-0.00361851	-0.0132592	-0.00211875
		-0.000200618	-0.000143161	0.000267334	-0.000934876	-0.000266201	-0.0015788	0.00030501	-0.000350597	-0.00268666	0.00133705
		-0.000263593	-0.00011905	-9.1807e-05	-0.00114694	-0.00113359	-0.00133975	-0.00221596	0.000537505	-0.0022626	-0.00142969
		-0.00420188	-0.0015299	0.00236481	-0.0108343	0.013537	0.00065781	-0.00386963	0.00182445	0.000777696	-0.000110203
		-6.31878e-05	-0.000281701	-0.000158959	-0.00494737	0.00151349	-2.74065e-05	7.44778e-05	-0.000122884	0.000519325	-0.000225103
		-0.00125156	-0.00351972	0.000108828	-0.00124505	0.00116476	-0.000611264	-0.00052417	-0.000438424	-0.00326434	-0.00306683
		2.60124e-05	-0.000537613	0.000202372	-0.00104316	6.99393e-05	-0.00274952	-0.00081419	-0.00143639	-0.00181621	-0.000322106
		-0.00192754	-0.00123016	-0.000621859	-0.00375695	6.73972e-05	-0.00152714	-0.00675887	-0.00115385	-0.0173362	0.00172771
		-0.000917198	-0.00157728	-0.00326861	-0.0144367	0.00301061	0.00409157	0.000679898	0.000710528	-0.00488516	0.00121023
		-0.00054157	-0.000599264	0.000884774	-0.000584211	0.000457557	0.000332083	-0.000750985	-0.000586653	-0.00193661	-0.000674808
		-0.000225542	-0.000115836	0.000264518	-0.000197323	-0.000288969	-4.07388e-05	-0.000329847	-0.000295647	-0.00109572	-0.000339899
		-0.000447699	-0.000872209	-0.0008081	-0.00434186	0.00241576	-0.00116912	-0.00249451	-0.00335119	-0.000970422	-0.0015089
		-0.000239402	-0.00123462	0.00118015	-0.000395546	-0.000299948	-0.0011563	-0.00399535	-0.00144985	-0.00133606	0.00151995
		-7.90281e-05	-0.000298221	0.000697262	-5.37146e-05	-1.33296e-05	-0.000574632	0.000135976	-0.000141374	-0.000468378	-0.00104855
		-8.06191e-05	5.41199e-05	-6.25678e-07	-0.000327558	-0.000847232	-0.00125804	-0.000491725	0.000102782	0.000552431	-0.00204361
		-0.0001794	-0.000363928	8.06219e-05	-0.00095921	0.000686203	-0.00040178	-0.000919304	-0.000353218	-0.00126484	-0.000280008
		-3.86474e-05	0.000111664	-4.26044e-05	-0.000453002	7.13317e-05	-0.00046708	-0.000383364	-7.22576e-06	-0.000903035	-0.000773087
		-0.00123346	-0.00183481	-0.000443058	-0.0164322	0.028393	0.00321088	0.000907907	0.00342979	0.00334674	0.000331701
		-0.000188179	-1.39069e-05	-0.000156874	0.00012135	-0.000325731	-0.000685787	-0.000105429	4.74655e-05	-0.00139189	-0.000883948
		-0.000415219	-7.47226e-06	-0.000332439	-0.000255491	-0.000802609	-0.000743733	-0.00173353	0.000345207	-0.00057534	-0.000160846
		-0.000524619	-0.000513961	-0.000422663	-0.00136054	-0.00185114	-0.000472446	0.000516352	0.00188393	0.000731268	0.000306509
		-1.54995e-05	-0.000475871	-6.73813e-05	-7.77586e-05	-0.000136289	-0.000277277	-0.000558587	-8.72621e-05	0.00030053	-0.000215364
		-0.000451397	0.000242464	-0.000408013	-0.000454178	-0.000892868	-0.0011173	-0.00136475	0.00261002	2.14986e-05	-0.000352862
		-0.000934836	-0.000582553	-0.000134095	-0.000568174	-0.000323061	-0.000508662	-0.00103179	-0.00331566	-0.00714604	0.000774715
		0.000100108	-0.000142234	0.000205869	-0.00134793	-0.000715955	-0.000622627	0.000818114	-0.000454946	-0.000323781	-0.000243697
		-0.00066625	-0.000900874	-0.000143008	-0.00390352	-0.00147779	-0.00309531	-0.00748431	-0.00136277	-0.00200224	0.0058996
		-0.00271845	-0.00344355	0.000197522	-0.0113938	-3.50347e-06	-0.00244764	-0.00125027	-0.00204331	-0.01224	-0.00170875
		-0.00120611	-0.0016117	0.000142474	-0.000494587	-0.000471267	-0.00675336	-0.00606935	0.000380149	-0.00321928	-0.00160405
		-0.000409148	-0.000915951	0.000206084	-0.000753285	-0.000850146	-0.000306669	-0.000805095	-0.000192704	-0.00125372	-0.000677332
		-0.000116254	0.000149833	-0.000224296	-0.00164688	-9.42822e-05	-0.000924563	0.000324926	-0.000640473	-0.000959235	-0.000658832
		4.58412e-05	-0.000241249	-0.000853708	-0.00238665	0.000731821	-0.000753966	-0.000172315	-0.00108762	-0.000888977	-0.000738681
		-0.00185727	-0.00189421	0.000546315	-0.00664209	0.00656353	0.000474892	-7.16024e-05	-0.00125708	-0.000290814	-9.2529e-05
		2.42096e-05	-5.60415e-06	-0.00017156	-0.000356319	-9.85297e-05	-0.000195985	-0.000330591	-0.00115097	-0.000675712	-0.000878499
		-0.00232212	-0.00138779	0.00135107	-0.0065473	0.00341214	0.000698958	-0.000505301	4.11972e-06	-0.00290077	-0.00162293
		-0.000169363	-6.56589e-05	-0.000236715	-0.00309807	0.000602817	-0.00187497	0.000885639	0.000827964	0.000395549	-0.00126509
		-0.000321482	-0.000395044	-0.000348262	-0.00109951	-0.00269207	-0.000909078	-0.000787086	-0.00343745	-0.00279301	-0.00248874
		-0.000439475	-0.000410469	0.000644428	-0.000542882	-0.000334302	-0.000647709	-0.00012226	-5.4329e-05	-0.000397476	-0.000625117
		-0.000152877	-0.000502825	-0.000434258	-0.000229332	-0.00109029	-0.00100644	0.000229367	-0.00186486	-0.00414435	0.000955367
		-0.00131598	0.000115148	0.00098296	-0.00281235	-9.64305e-05	-9.61095e-05	-0.000490919	-0.000457203	-0.000127875	-0.000195057
		-0.00137835	0.000414683	7.18826e-05	-0.000376109	0.000134528	-7.16464e-05	-0.000225274	-0.00121369	-0.0011795	-0.00150932
		2.75714e-05	-0.000586625	1.66799e-05	-0.000835319	-0.000219392	-0.0014884	-0.000847513	-2.24324e-06	-0.000441686	-0.000606891
		-3.21397e-05	-0.0015492	-0.00102068	-0.00651265	-0.00106896	-0.00242745	-0.000651986	-0.00300789	-0.00703435	-0.00421277
		-0.00347934	-0.00852991	0.0129675	-0.00132097	-0.000603726	0.000600345	0.00344818	0.00103415	0.00129866	0.00311251
		-0.000503805	-0.000403508	0.000121039	-0.00117076	-0.000834309	-0.000479846	-0.000439795	-0.000776852	-0.00119175	0.000670494
		0.000207949	-0.000600271	0.000270715	-0.000753188	0.000447563	-0.000199139	-0.00192957	-0.000722192	-0.00342424	0.00107591
		-0.000127233	-0.000233821	0.000147719	-0.000128733	2.55168e-05	-0.000408456	-0.000910851	-0.000309884	-0.000415572	-0.000998842
		-0.000509248	-0.000497908	-0.0016024	-7.06666e-05	-0.000109327	-0.00124574	-0.00606641	-0.00209019	-0.0317952	0.017677
		-0.00174388	0.00018159	-3.31245e-06	-0.00547372	0.0104758	0.0010665	0.000229191	6.9556e-05	-0.00593279	-0.00272634
		-0.00108014	-0.00108817	-0.00194947	-0.00261355	-0.000392893	-0.000142351	-0.000222266	-0.00178041	-0.00121403	-0.002904
		-0.000219588	-0.000165384	-0.000256573	-0.000858188	-0.000601486	-0.00115313	-0.0016028	0.000197654	-0.00215089	-0.00105587
		-0.000757304	-0.000173848	-0.000137423	-0.000582651	-0.0004595	-0.00451461	-0.00121478	-0.000245829	-0.00158353	0.00219542
		-0.000131942	-0.000214817	-0.000475796	-0.00113109	0.000104983	-0.000342141	-0.00208609	-0.00105684	-0.0039073	0.000581302
		-0.000555051	-0.0007557	7.85754e-05	-0.00126685	-0.000159104	-0.000281805	-0.000855275	0.000270491	-0.000332025	-0.000666474
		-0.000141128	-0.000984064	0.000613609	-2.04512e-05	0.000269498	-0.00172086	8.89262e-05	-5.15216e-05	-0.00185346	-0.000943941
		-0.00128422	-0.00132353	-0.000574407	-0.0046311	0.00247232	-0.000346487	-0.0011646	-0.00139019	-0.00123046	-0.00320779
		-0.000142478	0.000257285	-0.000329956	-0.000356029	-0.000917028	-0.00143539	-0.00111523	-0.00168028	-0.000233707	-0.000127724
		-0.000111113	-0.00019145	7.47733e-05	-0.000698271	-0.000185879	-0.000299137	0.000302409	-0.00230931	-0.0016588	-0.000502458
		-0.000260593	4.95283e-05	-1.44888e-07	-0.000415215	-0.000214984	-0.000460329	-0.00256538	-0.000444808	-0.00363051	-0.00112909
		-0.000285022	-0.000198329	-0.000282603	-0.00030448	-0.00138946	-6.26536e-05	0.000109597	-0.00243115	-0.00291989	0.00199633
		-6.40365e-05	-4.45864e-05	-0.000224239	-0.00070061	-6.64754e-05	-4.63952e-05	-0.00058783	-0.000275143	-0.00329698	0.00111688
		-0.000126034	-3.11505e-05	-3.40959e-05	-0.000458626	0.000109087	-0.000946978	-0.00242862	-0.000445594	0.000336513	-0.00115376
		-5.4785e-05	5.2139e-05	-0.000324202	-0.00465571	0.00279025	-0.000755834	-0.00345385	-0.000296099	-0.00451794	0.00354085
		-0.00166114	-0.0064674	0.0069312	0.000973895	0.000232821	-0.000221302	-0.00040484	-0.000530038	-0.00250877	-0.000223191
		-0.00227398	-0.00532002	-0.00612741	-0.0489221	0.0634198	0.00572108	0.0116344	0.00391421	0.00276148	0.000365291
		-0.000692572	-0.000431539	0.000364093	-0.000784237	-0.000514409	-0.00119162	-0.00159994	-0.00281547	-0.00564248	0.000588119
		-0.00141445	0.00111805	0.000617597	-0.00136359	-0.000774065	0.00032043	0.000257946	-0.000889298	-0.000830204	-0.000388703
		-0.000383957	-0.000614094	-0.000219238	-0.000479201	-3.51506e-05	-0.000497794	-0.00121528	-0.00152788	-0.00364955	-0.000992245
		-0.00017984	-0.000160927	-1.0364e-05	0.000346955	-0.00187048	3.83875e-05	0.000147557	-0.00108346	-0.00287959	-0.00268289
		-0.000147226	-0.000312437	-0.000216249	-4.99505e-05	-1.83239e-05	-0.000457965	-0.000539983	0.000148303	-0.0013603	-0.00041238
		-0.000225187	-0.000175859	-0.000267954	-0.00742593	0.00414417	0.000522975	-6.92879e-05	0.000343882	-0.000211564	2.83602e-05
		-6.42643e-05	-8.84182e-05	-0.000265304	-0.00137383	-0.00099022	-6.41758e-05	-0.000699549	-0.000245575	-0.00118167	-0.000892032
		-0.00108396	-0.00018251	-0.000501485	-0.000155767	-0.00196534	-0.0050995	-0.00328183	0.00114443	-0.000641362	-0.00226487
		-8.7823e-05	0.000201166	3.51333e-05	-0.00106615	0.00115217	-7.00329e-05	0.00037752	-0.000218124	-0.000434204	-0.000147253
		-0.00297211	0.000476037	0.000458954	-0.0100539	-0.00332319	-0.00356073	0.00247608	0.00291062	-0.00973664	0.00729569
		-0.00078316	-0.000157565	9.88611e-05	-0.0110254	0.00411859	-0.000464575	-0.00174575	-0.00329453	-0.00408344	-0.00329955
		-4.90936e-05	-0.000232626	1.62831e-05	-4.32028e-05	6.44518e-06	-0.000480374	-0.000603103	-0.0014228	-0.00150117	0.000361137
		-0.00193314	-0.00163504	0.00110437	-0.00475207	0.00023617	-0.0037965	0.0010942	0.000672312	-0.000753458	0.00228089
		-0.000756333	-0.00118352	0.00104463	-4.71697e-05	8.47034e-05	6.89162e-05	-2.10599e-05	-0.00013771	-6.34418e-05	-0.000218773
		-0.00194994	-0.00278918	-1.81994e-06	-0.000214423	-0.00346518	-0.00549049	0.00042142	0.000240162	-0.00484531	0.000132072
		-0.000921006	0.000114522	0.000226919	-0.00015484	-0.000313099	-0.00142683	-0.000477519	-0.000470709	-0.00279662	0.00212946
		-0.000343437	-0.000427516	-0.000384723	-0.001379	-0.000119542	-0.00010132	-5.30552e-06	-0.00149597	-0.00244852	-0.000709543
		-6.72865e-05	-0.000624623	-0.000244904	-0.00141864	0.000455264	-0.000196512	-0.000339476	-0.00097614	-0.00343807	-0.000186473
		-0.00335563	0.00177747	0.00255882	-0.00233309	0.00494278	0.000227573	-0.000749636	-0.000223602	-0.0212489	0.00626039
		-0.00046057	-0.000322571	-0.00010373	-0.000935248	-0.000340263	-0.0020648	-0.000509991	-0.00103815	-0.0001746	-4.14515e-05
		-0.000385594	-0.000211749	-0.00022938	-0.000907352	-0.00142368	-0.00018794	-0.000885263	-0.000906042	-0.00296348	0.00104695
		-0.00081562	-0.00131565	-0.00078666	-0.00271303	0.0025251	0.000160029	9.18143e-05	-0.00206664	-0.00678824	-0.00110152
		-0.000266169	-0.00044256	-0.000435633	-0.00315583	-0.00141925	-0.00329894	-0.00160852	0.002069	-0.000301126	0.000213255
		-1.81003e-05	-7.97814e-05	-0.000183052	-0.000736859	-0.000911778	1.6185e-05	0.000127195	-0.000968298	-0.00374705	-0.00107172
		-0.000837553	-8.59524e-05	0.000776818	0.000136137	-8.06462e-05	-0.00128592	6.14519e-05	0.000849686	0.00046789	-0.000315893
		-0.00415575	-0.00116404	0.00353338	-0.0025284	-9.43694e-05	0.00143521	-0.000145891	-5.39485e-05	-0.0141009	0.0127113
		-0.000306794	-3.87629e-05	0.000160293	-0.000576168	-0.000940827	-0.000481154	-0.00156676	-0.00329044	-0.00531129	0.000943512
		-0.00037755	-0.000573393	-0.00199048	-0.0062744	0.00161789	-0.00273193	0.00101559	0.00300962	-4.14311e-05	-0.000585248
		-0.000693993	0.000553574	-2.74005e-05	-0.000205792	-0.000108642	-0.00232407	0.000306608	0.000936063	-0.000126841	0.00128619
		-0.000284607	-0.000111507	3.66083e-05	-8.06873e-05	-0.000901145	-0.00014042	-0.00017435	0.000208156	-0.000906851	-0.000474771
		-2.34608e-05	-0.000127106	-0.000138283	-0.000315314	-0.000100372	8.70549e-05	-0.00117402	-0.00301661	-0.00280239	-0.000255209
		-0.0040351	-0.00842448	-0.000293859	-0.00958019	-0.00270191	0.00246694	0.00175028	0.00345544	-0.000415936	-0.00101722
		-7.77196e-05	-7.81479e-06	5.13154e-05	-0.000549895	-0.000805806	-0.000472369	-0.000147583	0.000360323	-0.00175747	-0.000704246
		-0.00206589	-0.000749708	-0.000800729	-0.0021304	0.000462527	0.000174729	-0.0028457	0.000336757	-0.00408635	0.000791398
		-0.000107221	-0.000283016	-0.000303586	-0.00458576	0.00165526	-5.07245e-05	0.000177588	-0.000476235	-0.00287099	-0.00290331
		-0.000123993	-0.000385487	-0.000175067	-0.00104951	-0.00311777	-0.00318419	0.00224281	0.00343567	0.000552304	0.000280679
		-0.00088001	-0.00165165	-0.00123801	-0.000833708	-0.000534819	-0.000155106	-0.00124476	-0.0013331	-0.00350899	-0.00201758
		-0.000168821	-0.000303422	-0.000156962	-0.000301797	-0.000315709	-0.000504354	-0.000588642	-0.000578424	-0.000428956	-0.000219391
		-0.000192374	-0.000319671	1.76413e-05	-0.000703205	2.32906e-05	-0.000272622	-0.000478201	0.000232879	0.000514476	-0.000256207
		-7.52964e-05	-1.1036e-05	-9.63747e-06	-0.000996716	-0.000215105	-0.000179093	-0.000585917	0.000298456	0.00123183	-0.00206562
		-0.00165336	-0.00165062	-0.00245756	-0.000144887	-0.00256741	0.00020698	-0.0016938	-0.000461646	-0.000370461	-9.11922e-05
		-0.000593224	-0.000641362	-7.17921e-05	-0.000974449	-0.00138858	-0.000682174	-0.00123091	-0.00105503	-0.00349215	-0.000191984
		-0.000819248	-0.00247709	-0.00308275	-0.00134505	-0.00302301	-0.00708501	-0.010911	-0.00113067	-0.00708127	0.0124419
		-0.000789154	-0.000911787	-0.000842938	-0.007475	0.014464	4.1815e-05	-5.94068e-05	-0.000753083	-0.00138314	0.000413648
		-0.000868063	0.000228279	-0.000106643	-0.00246162	0.0010473	-0.000461109	-0.00213976	-0.00163172	-0.00158774	-0.000172748
		-0.000102624	-0.0011211	0.000402136	-0.00230483	0.00013158	-0.000194263	-0.000439205	-0.000602475	-0.00223541	-0.000466519
		-0.000244146	-0.000103098	-8.65192e-05	-0.00225744	0.000139723	-0.001218	0.000306649	-0.000107828	0.000271337	3.13615e-06
		-8.95373e-05	-0.00273098	0.0011439	-0.000142484	-2.25999e-05	-0.000744513	-0.00415585	-0.00134637	-0.00160413	-0.000213392
		-0.000334603	-0.000921965	0.000226867	-0.000670231	-0.000721311	-0.00114243	0.00087233	-1.13213e-05	-0.000761916	0.000400203
		-0.000287242	-0.00188929	-0.0030836	-0.023551	0.0169474	0.000648778	0.00051845	-0.000222755	-0.00517453	0.0019075
		-9.34318e-05	-0.000191902	-0.000361198	-0.000814053	-0.000667728	-0.00280918	0.000586105	-0.00030974	-0.0027479	0.00157131
		-0.00055147	-0.00021278	-4.83093e-05	-0.00970132	0.00548417	-0.000357319	0.000567615	-0.00146049	-0.000672621	0.00096963
		-0.000620998	-0.000356807	-0.000490203	-0.00237027	-0.000242388	-0.0026935	-0.0081272	-0.00357803	-0.00110582	-0.000375735
		-0.000255537	-0.000235724	-6.38922e-05	-0.000667499	-0.00191394	-0.000292144	-0.00013224	-0.000330366	-0.00031777	-0.000706667
		-0.000157274	-0.000308743	-0.000252971	-0.000545904	-8.95446e-05	-0.00172166	-0.00550032	0.00296735	0.000397777	0.000976178
		-0.000497033	-6.09009e-05	-0.000179048	-0.000202312	-0.000323703	-0.00182643	-0.00322735	-0.00292218	-0.00101908	-7.23774e-05
		-0.000880582	-0.00109148	-0.00116743	-0.00330097	-9.66245e-05	-0.000407443	-0.00336683	-0.00513548	-0.0034448	0.000454324
		-0.00175617	-0.000511725	-0.000660546	-0.0118295	0.00279244	0.000600116	-0.000489181	-0.000471668	-0.00251877	-0.00162732
		-0.00169896	-9.05788e-05	-0.000417081	-0.000814701	-0.00352357	-0.000253307	-0.00154228	0.000464796	-0.00060446	-0.000449732
		-0.000108982	-0.000657163	-0.000564255	0.000737366	-0.00482198	0.00309426	0.000634533	0.000779251	-0.000468538	-0.001318
		-0.00556545	-0.00668304	-0.0102892	-0.0457397	0.0199121	0.000704623	0.000858621	0.00703916	0.000312439	-0.00292933
		6.38447e-05	-6.18974e-05	-0.000205943	-0.000143762	-0.000365061	-0.00205297	-0.000224758	0.000337106	-0.000269413	-0.000584737
		-0.00133309	-6.42736e-07	-0.000143669	-0.00707305	-0.00171735	0.000832989	-0.000204408	-3.33492e-05	-0.00320468	-0.000731001
		-2.88538e-05	-7.19606e-05	-0.000444568	-0.0013989	-0.000896997	-0.000427397	-0.000996905	-0.00136808	-0.0041055	-0.00113713
		-0.000231568	-0.000664464	0.00023598	-0.00130121	0.000672546	-5.50415e-07	0.000150652	-0.000744921	-0.000997392	-0.00171666
		-0.000148416	0.000333022	0.000142538	-0.0011384	-0.000667859	-0.000528942	-0.000590994	0.000704137	0.000156524	-0.000495682
		-0.000257071	-0.000508362	-3.77721e-05	-0.00024688	0.000209111	-0.000174021	-0.000631463	-0.00038536	-0.00176221	0.000355902
		-5.73779e-05	-0.000261954	-0.000335666	-0.00113254	-0.00158349	-0.00220591	-0.00214927	-0.00294664	-0.00751301	0.000605198
		-0.00016834	-0.000118449	-0.000207766	-0.000312747	-0.00225524	-0.00217363	-0.00658855	-0.000624767	-0.0149528	0.00849467
		-0.0001768	-0.000339785	0.000119461	-0.00102986	-8.01754e-05	-0.000325117	-0.00173115	-0.000268798	-0.00147028	-0.000533945
		2.63437e-05	-5.14288e-06	-5.21298e-05	-0.000501231	0.000198557	-0.000231177	-0.000996001	-0.000400293	0.000180096	-0.000380178
		0.000118481	-0.00289508	0.00143827	-0.000673199	-7.90893e-06	-0.000930411	-0.000531848	-5.34858e-05	-0.00302552	0.00979144
		-0.000509648	-0.000303937	-0.000183225	-0.0064333	0.00024386	0.00104023	3.70482e-05	0.00040285	-0.000788771	9.59522e-05
		-0.00021298	0.000156683	-0.000327083	-0.00069764	-0.00119974	-0.000249453	0.000397682	-0.00184839	-0.000839848	-0.00222401
		-2.92039e-05	6.73009e-05	-0.000210675	-0.000201531	0.000139509	-0.000349426	-0.000886857	-0.000850235	-0.00248807	0.000518418
		-0.000514571	-0.000269838	-0.000348252	-0.00250982	0.00361478	-1.23358e-05	-0.00028402	-8.67692e-05	-0.00149687	-2.69961e-05
		-0.000293535	-0.00119377	-0.000403926	-0.000834684	-0.00353046	-0.00279885	-0.000295132	-0.000741838	-0.0027427	-0.000391986
		-7.19442e-05	0.000136599	-3.81962e-05	-0.000700201	-0.000119497	-0.000106357	-0.00166093	-0.00160689	6.71253e-05	-0.000947463
		-0.000406434	-0.000178659	0.000354554	-0.00054467	0.00047501	-0.00106376	-0.00132667	-0.000143023	-0.00497667	-0.00285189
		-0.00173343	-0.0071471	-0.00167899	-0.0158595	0.00368856	0.00626834	0.00120798	0.00291955	-0.000485107	-4.6541e-05
		-0.000331665	-0.00160416	-0.000413142	0.000292179	-0.00133788	-0.0032803	-0.00260805	-0.000437568	-0.00217502	-0.0060761
		-0.000888348	0.000602688	-0.00374761	-0.006601	-0.00120207	-0.00194224	-0.00391469	-0.00689202	-0.0161351	-0.00039891
		-0.000298144	-0.00018276	-0.000430261	-0.00267544	0.00131664	-0.000204769	0.000277479	0.000575631	-0.000896473	-0.000504317
		-4.87999e-05	-0.000161492	-0.000779463	-0.00389433	0.000877011	4.29549e-05	-0.000126324	0.00165434	9.11274e-05	0.000751333
		-0.000664059	0.00012009	-0.00111164	-0.00178711	-0.00118781	-0.00421881	-0.00136876	-0.000960385	-0.00488606	0.00107368
		-2.12992e-05	-0.00235421	0.00315722	-0.000148001	0.000354625	0.000229666	4.32701e-05	4.35699e-05	-0.000211161	-7.88214e-05
		-0.000903794	-0.00196207	-0.000881446	-0.00370746	0.00175213	-0.00127908	-0.000185608	-0.0017516	-0.00584419	0.0031813
		-7.31858e-05	-0.00146238	-0.000879434	-0.000858405	1.20058e-05	-0.00335443	-0.00271527	-0.000971191	0.000187031	-0.000832858
		-0.000526438	-0.000732743	-0.000180631	-0.00170371	0.000765001	0.000178981	-0.0007548	-0.000447451	-0.00226363	-9.71985e-05
		-8.43577e-05	-4.10273e-05	-0.000258749	-0.00132706	-0.000816674	-0.000170283	0.000114616	-0.000533397	-0.000994602	-0.00050711
		-0.000163087	5.10869e-05	3.87237e-05	-0.000455916	-0.000441286	-0.000228964	-0.000367343	-0.000473956	-0.00149037	-0.00127373
		-0.000555466	-0.000229995	0.000110609	-0.000922639	-0.000400122	-0.000372258	-0.000358441	-0.00103115	-0.00444007	0.000443712
		-0.00199832	-0.00130321	-0.000804434	-0.000632662	-0.00741311	-0.000150298	-0.00771716	-0.0120758	-0.0570927	0.0399075
		-0.000222264	-0.000173307	1.21549e-05	-0.00155165	0.00010129	-0.00240108	-0.000914789	-0.000700948	-0.00761821	0.00131667
		-0.000602079	-0.000220981	-9.26101e-05	-0.00169116	-0.00101614	-0.00650193	-0.000226412	0.00367055	0.000916461	0.00106602
		-0.000782593	-0.000635342	-0.00205067	-0.00167839	0.000192116	-0.00457467	-0.00895972	0.00183942	-0.00357403	0.00170733
		-0.000660953	-0.00101639	-0.000317226	-0.00675467	-0.0013481	-0.00121095	-0.00124542	0.00111789	-0.000703327	0.000203134
		-4.28217e-05	2.40879e-05	-0.000167072	0.000139721	-0.000229634	-0.000512495	-0.000659462	-0.000894739	-0.000802953	0.000127613
		-0.000234788	-0.00266504	0.000529136	-0.00826504	0.0149611	0.00203924	0.000832072	0.000886178	-0.000318211	-0.000129883
		-0.00299976	-0.000307329	0.00352974	0.000426515	-0.000171238	-7.49865e-05	0.000171633	-0.000146344	-0.000253023	-0.0030664
		-0.000113255	2.91774e-05	-0.000375701	-0.000810315	0.000125409	-0.000584929	-0.00102511	-0.00159336	0.000130911	1.28655e-05
		1.07329e-05	-0.000274472	8.92714e-05	-0.00102389	0.000545237	-0.00169993	0.000114604	-0.000781461	-0.0034304	-0.0011799
		-0.000434354	7.19685e-05	0.000187694	-0.000744864	-0.000281407	-0.000885889	-0.000849383	-0.00191054	-0.00795495	0.00511864
		-0.000131906	0.000100876	-0.000197569	-0.000402566	-0.000257883	-8.49773e-05	1.50678e-05	-2.57243e-05	-0.00120736	-0.0006882
		-0.000312196	0.000101855	-0.000419081	-0.00314952	0.00159976	-0.000559418	-0.00300177	0.00133675	-0.000342012	0.000164188
		-0.000721705	-0.00292443	-0.000500483	-0.00038865	-0.0022465	-0.00348774	-0.00306859	0.0020234	-0.00194909	0.00831067
		-0.000373463	0.000158693	-0.00205611	-0.00476315	-0.00490581	-0.00129045	-0.0131051	4.97961e-05	-0.016598	0.0500711
		-0.000226271	-6.64272e-05	-0.000310922	-0.000931183	-0.000755654	-0.00120322	-0.00133856	-0.00126044	-0.00218162	-0.000663723
		-0.000351269	-0.00191306	0.00284806	-0.000362273	8.18765e-06	-0.000499595	-2.96633e-05	-0.000172163	-5.07488e-05	-0.00116624
		-1.43082e-05	-0.00152762	0.00054681	-0.00109993	9.14943e-05	-0.000684314	6.54375e-05	-0.00158515	-0.00293788	0.000214906
		-0.000105107	-0.000376264	0.00240725	0.000176631	0.000139818	0.000592671	0.000268361	-3.3853e-05	-0.000469488	-0.000697838
		-0.000964311	0.000258193	-5.12747e-05	-0.000224514	-0.00331917	0.000258635	-0.00127085	-7.06244e-05	0.000544269	0.0044039
		-0.000809649	0.000201784	0.00120411	-3.63611e-05	0.000729508	0.000123009	0.000456364	5.96699e-05	0.000215977	0.000106111
		-0.000412797	-0.00030408	-0.000202588	-0.00134936	0.00049831	-0.00048171	-0.00207799	-5.31533e-05	-0.000809148	0.000610418
		-0.000356485	0.000247997	8.78612e-06	-0.000808212	-0.00047408	-0.000199142	1.65621e-07	-0.000529988	-0.000585286	-0.000874215
		-0.00209749	-0.000927578	0.000110842	-0.00315445	-0.00145794	-0.00427354	-0.00510436	0.000630618	-0.00296724	-0.0036212
		-0.000897231	-0.000361473	-0.000852325	-0.00782567	0.00125836	-0.00234383	0.00194932	0.000270196	-0.00217245	-0.00354403
		-0.000166279	-0.000355131	-0.000429916	-0.00700116	0.00171429	2.22541e-05	0.000196783	-7.99673e-05	-0.000191711	-0.00279727
		-0.000722686	0.000174973	6.32021e-05	5.28671e-07	-0.000157624	-0.000479438	-0.00161138	-0.000715137	-0.00171106	6.55779e-05
		-0.00393192	-0.0124539	0.00863041	8.06313e-05	0.000840941	-3.90963e-05	-0.00124722	-0.000305999	-0.00471744	0.00088189
		-0.000238294	-0.000154498	-0.000119586	-0.00150597	-0.000646654	-0.00155296	-0.00153136	-0.000442123	-0.000851156	-0.00222503
		-4.9961e-05	-9.53097e-05	-0.000307831	-0.00115552	0.000836093	-0.000185609	0.000106206	-0.000508266	-0.000765408	-0.00103629
		-0.00137588	-0.00155469	0.000327729	-0.00148403	0.000330726	-0.00213544	-0.00404932	-0.0019765	-0.00665702	-0.000196953
		-0.000355764	-0.00220661	-0.00259342	-0.00875465	0.00193997	-0.00168221	-0.00297109	0.000711694	-0.00242138	0.000721348
		-0.00220336	-0.00353744	0.00377724	-0.000249359	-0.000199396	-6.09911e-05	-0.00389502	-0.00458416	-0.00327979	0.00512686
		-0.00114907	0.000865289	0.00174008	-0.00277652	0.00229042	0.000256365	0.000349608	-6.45732e-05	-0.000375918	0.000324233
		-0.00139448	-0.00658761	-0.00262312	-0.00281186	0.00020321	-0.00064957	-0.00289402	-0.00862325	-0.00783412	-0.0113932
		-0.00498758	0.00102268	0.00621193	-0.00184506	0.000959302	0.000808089	-0.000352999	0.000615664	-0.00470119	-0.00287561
		-0.000236841	-0.000211253	-0.000225328	-0.00161708	0.000564438	-0.000661522	-0.000243356	-0.000853068	-0.00112088	-0.00159481
		-2.13152e-05	-0.000226359	-5.77493e-05	-0.00092636	-0.000127321	-0.000938174	-0.00196424	-0.00154549	-0.00280678	-0.00174858
		-0.000106548	-0.000216916	-0.000920553	-0.00360662	0.0002749	-0.00255313	0.00190187	2.55495e-05	-0.000961002	-0.00204395
		-0.00217047	-6.80045e-05	-2.50644e-05	-0.0105141	0.00341748	0.00359336	0.000506462	0.000221415	-0.000286738	-0.000955421
		-0.000474082	-0.000189636	-0.000425099	-0.000618785	-9.95959e-05	5.86077e-05	-0.00107738	-0.000173121	-0.00187699	0.00136285
		-0.000413913	-0.000934796	-0.000378234	-0.000841049	-0.00155632	-0.00451102	-0.0073257	-0.00217843	-0.00202784	-0.000793964
		-0.000273424	1.25958e-05	-0.000816392	-0.0107262	0.00589135	0.00125786	-0.000426492	-5.02982e-05	-0.000218783	-0.000533932
		-0.00119335	0.000696121	0.00198808	-0.000767087	0.000359062	9.75488e-05	-0.000209853	-0.000188999	-0.000132276	-0.000964497
		-0.00167109	-0.00427803	0.00249481	-0.000177925	0.000179206	-0.000134659	0.000527666	-7.71153e-05	-0.00372532	0.00157352
		-0.000652279	-0.000691702	-0.000284285	-0.0113973	0.00468068	0.000378621	-0.000113956	0.000236875	-0.00376888	-0.00126477
		-0.00123315	-0.0001118	0.000169773	-0.00756559	0.00965307	0.00287208	0.000646348	4.19252e-05	-5.58147e-05	-0.000565701
		-0.0048109	-0.00285749	-8.64909e-05	0.000995653	0.00140314	-8.23872e-05	-0.000653598	0.00668863	-4.2349e-05	0.000493905
		-0.000481617	-0.000442275	-0.000485304	-0.0129753	0.00980484	0.00073124	0.000384061	-4.64061e-05	-0.00249807	0.000935335
		-0.0012173	-0.00186683	0.00306478	-0.00107969	0.000738462	-0.000188752	-7.84984e-05	-0.000591581	-0.000888293	-9.17253e-05
		-0.000181692	-0.000345516	-0.000241756	-0.00106339	-0.000628969	-0.00137809	0.000224539	8.41506e-05	-0.000815529	-0.000273249
		-0.00131808	-0.0148983	0.00631234	-0.0215386	0.00732682	0.000576898	-0.00797486	0.0161113	0.00438682	0.00189876
		0.000165674	-0.000505657	0.000389865	-0.00154786	-0.000145002	-0.00190223	-0.00197059	-0.000144645	6.3498e-05	0.000274114
		-0.00150296	0.00142856	0.000778769	-0.00310723	-0.00159625	0.00159414	0.00143657	0.000508205	-0.00657887	0.00681791
		-2.46201e-05	8.326e-06	-0.000338639	-0.000902671	-0.000228196	-0.000719966	-0.00118244	0.000543937	-0.00308364	0.000651748
		-0.000267983	6.00955e-05	-2.21906e-05	-0.00952265	0.00600278	0.0008821	-8.12699e-05	0.000200074	-0.000986904	0.00068928
		0.000113324	-0.00123325	8.65945e-05	-0.00574694	-0.00081756	-0.000361957	-0.00380308	-0.000907879	-0.00636842	0.000629242
		-0.000952791	0.00013702	0.00076045	4.89161e-05	-0.00010118	6.88031e-05	0.000239286	-0.000463003	-0.00104383	-2.5785e-06
		-0.00220923	6.595e-06	0.000130122	-0.00597251	-0.00125117	6.64966e-05	0.000264725	0.000911588	-0.0123595	0.0120872
		-0.00057196	-0.00160948	-0.000443546	-0.00643259	-0.000874098	-0.00784995	0.00235202	0.00120941	-0.0111488	0.00332635
		-0.000285314	-0.00123126	-0.000475121	-0.00164348	-0.00270066	-7.75789e-05	-0.00623824	-0.00259381	-0.000977585	-0.00328089
		-0.001645	-0.000941345	-0.000391052	-0.00697347	-0.00447996	-0.000705969	-0.000393246	5.19101e-06	0.00096054	-0.00260519
		-0.000352965	-0.000482754	-0.000573841	-0.0042136	-0.000663134	-8.61614e-06	-0.000363575	-0.000319948	-0.000219449	-0.000651677
		-4.44359e-05	4.7126e-06	3.62025e-05	-0.000505965	2.62144e-05	-0.00146853	-0.000289094	-0.000463357	-0.000937333	1.83091e-06
		-0.000392293	-0.000194142	-0.000295858	-0.00112593	0.00108413	-0.000156354	-0.000283071	-0.000556974	0.000189106	-0.000592612
		-0.000287081	-1.11528e-05	0.00084985	-0.000492789	-1.49951e-05	-0.000262638	-0.00035717	-0.00027726	-0.0022094	-0.00118148
		1.33687e-05	-0.00363829	0.00572343	-0.00136165	0.00122838	0.000932893	0.00128812	-0.000243312	-0.000847269	0.000331255
		-0.00948051	0.00294954	0.00811433	-0.00311643	0.00909564	0.00218607	0.00108095	0.000825652	-5.25219e-05	2.41905e-05
		-0.000364924	0.000124808	5.08252e-05	0.000703354	-0.00150283	0.000794335	-3.51891e-05	-0.000142275	-0.00101162	2.22491e-05
		-0.00023952	-0.00485216	0.00172072	-0.000255132	-0.00121213	-0.000160165	-0.00172093	2.09203e-06	-0.00345737	-0.0024567
		-0.00160966	0.000682894	0.00099188	-0.000792691	0.000508197	-4.41924e-05	-0.000295956	0.000498429	8.14809e-05	-0.000271381
		-0.000902619	0.00149594	3.57971e-05	-0.000176295	-0.0012086	-0.00235835	-0.000359065	-0.000386872	-0.00470754	-0.00243629
		-0.000259213	-0.000683869	-0.000537948	-0.00713844	-0.000374208	0.000404701	0.000312949	0.00039838	-0.00102443	-0.00154417
		-0.000332269	-1.4664e-05	-4.10109e-05	-0.00200999	9.79139e-05	-0.000520602	-0.000385884	6.57133e-05	-0.00209166	-0.000699664
		-2.55891e-05	-3.11686e-05	0.000102532	-0.000470788	-0.000506691	-0.000173311	-0.00108717	-0.00229346	-0.000893307	0.000250521
		-0.000194419	0.000368499	0.000346253	0.000194463	-0.00090559	-0.000901449	-0.00159326	0.000672286	0.000141877	-0.000863183
		2.3878e-05	-0.000433387	-0.000246609	-0.00191003	-0.00133302	-0.00433325	7.06385e-05	-0.000852281	-0.00339967	-0.00213355
		-0.000638251	0.00016709	-1.1527e-05	-0.0023658	0.000574263	-0.000304325	-0.00101472	0.000165291	-0.00170421	1.04629e-05
		-0.00113175	-0.000428867	-0.000551753	-2.12079e-05	-0.00192682	5.34709e-06	-0.00146597	-0.0026654	-0.00374884	-0.000722051
		-2.0294e-06	-0.000158862	-0.000300332	-0.00105378	-0.000635209	7.07486e-05	-0.00214122	-5.60292e-05	-0.000994436	-0.000625203
		-6.30568e-05	-0.000133255	6.71198e-05	-0.000887579	0.000572545	-0.00101143	-0.00121639	-0.000483456	-0.00141175	-0.00126602
		-0.000102836	-0.000433103	-0.000384936	-0.000280767	-0.000997549	4.0784e-05	-0.00145437	-0.000505806	-0.00482309	-0.00110666
		-7.00512e-06	-0.00803789	0.00188932	-0.00759849	0.00114303	0.00178829	0.00119602	-0.000146213	-0.000823473	-0.000389077
		-0.00177882	0.000595478	0.000939819	-0.00140727	0.000411345	0.000463504	-0.000466713	-0.000362984	-0.000735281	-0.00103706
		-0.000174637	-0.000355387	-0.000721574	-0.00597556	-0.00111833	-0.000666386	0.000624622	1.47454e-05	-0.00161023	-0.00229276
		0.000235065	0.000334186	0.000540926	8.26621e-05	-0.000217089	-0.000125222	-0.000233179	-8.87457e-05	-0.00101599	-0.000157616
		-0.000416684	9.7822e-05	0.000241643	-0.00054897	0.000678871	-0.000131116	-0.00112089	-0.000841278	-0.00318145	-0.000491719
		-0.00070349	0.000165269	-0.00200615	-0.00773435	-0.00136528	0.00207344	0.00269646	0.00158784	-0.000766961	0.00169818
		-0.00056926	6.45826e-06	-0.000150023	-0.00400649	0.000717128	0.000141009	-0.000914963	-0.000431687	-0.00371869	-0.00277497
		-0.0022303	-0.000511107	-0.000315979	-0.0093618	-0.00477587	0.000382728	-0.000479723	-0.00383847	-0.00757204	-0.00184849
		-0.00137119	-0.00454313	-0.00774752	-0.00746763	-0.00589398	0.00139189	0.0122395	0.00528188	0.000560616	0.00356878
		-0.00132157	-0.000180082	0.0005163	-0.00235775	0.000311294	-0.000486803	-0.000111577	-0.000415546	-0.00162212	0.00291527
		-0.000267148	-0.000519357	0.000103913	-0.00461216	0.00282832	-0.000345437	0.000520409	0.000113598	3.59034e-05	-0.000581906
		-0.000249677	-0.00113222	-9.69128e-05	-0.00190962	-0.00122152	-0.00415693	-0.00134826	0.000980623	-0.000519585	-0.000982253
		-0.00647418	-0.00455725	0.0171883	-0.00776076	0.0100615	0.00143588	0.00388949	0.00332412	-0.000475376	0.00262914
		-0.000896335	-0.0012027	-0.000151785	-0.00555102	-0.00118698	-0.00165888	-0.00116807	0.000413309	-2.57727e-05	-0.000626627
		-0.000230665	-0.000228156	-0.000132172	-0.00143749	-0.00014618	3.03908e-05	1.72e-05	-0.000397394	-2.97021e-05	-0.00140417
		-0.00127697	-0.00483314	0.00254235	-0.00149024	0.00166863	-0.00139991	0.00146297	-3.41727e-05	-6.71297e-05	-0.000314129
		-0.000385382	-2.03769e-05	-5.50117e-05	-0.00340312	-0.000155349	1.11474e-05	0.000172721	-0.000165765	-0.00295329	0.000824405
		-0.000537403	-3.03082e-05	0.00045388	-0.000482894	0.000845375	-0.000222522	-0.00143727	0.000762475	0.000680073	-0.000565503
		-0.00438504	-0.00268446	0.00122756	-0.0201576	0.0455436	0.00210459	0.00179411	8.43523e-05	7.73298e-05	-6.07471e-05
		-9.9431e-05	-0.000509947	-4.26693e-05	-0.00145957	0.000199541	-0.000547442	-0.00201822	-0.000622409	0.000334005	-0.000136666
		-0.000256707	-0.00257337	0.000521158	-0.00285339	0.000376796	-0.00149894	0.00137296	0.000655704	0.000253138	-0.00109018
		-0.00183263	-0.000644929	-0.000187389	-0.000438732	-0.00581702	-0.00666589	0.00392472	0.00123701	-0.00431082	-0.000504979
		-0.00010932	-0.000387525	-2.67106e-05	-0.000111338	-8.70525e-05	-0.000166948	-0.000197197	-0.000980591	-0.00104165	-0.000360523
		-0.000266257	-0.000726391	-0.00435042	-0.019272	0.00809683	0.000506239	-0.00181585	0.000327706	0.00125896	0.0013549
		-0.00339284	-0.00230936	0.00571984	0.00045063	0.00354962	0.00105268	-5.75782e-05	0.000430835	0.000158825	-0.000240124
		-0.00427725	-0.00975671	-0.000426373	-0.049819	0.0755233	0.00558317	0.0031935	0.00375109	0.000101204	0.000675982
		-0.00517624	-0.000575151	0.00455512	-0.00910565	0.0241055	0.0010845	0.000616842	0.000352275	-0.000323126	0.00266094
		-0.000276208	-0.000567112	-0.00191513	-0.00108364	-0.00389244	-0.00457233	-0.00656476	0.00139242	-0.00117724	-0.000501103
		-0.000827386	-0.000260417	0.000696894	-0.00220659	0.00401412	0.000122857	-0.000269125	-0.000545559	-0.00193938	0.000706936
		-0.000442297	7.38069e-06	-7.95802e-05	-0.00347708	0.000229744	-0.0030145	-0.0023919	0.00267366	-6.04357e-05	-0.000105429
		0.00043202	0.00262397	0.000404602	0.000443912	0.000525296	0.000178744	0.000373427	0.000101259	-0.00035512	-0.000106129
		-0.00136747	-0.00109808	-0.000507848	-0.0044764	-0.000402702	-0.0027035	-0.00472972	0.0044055	-0.00119638	-0.000371186
		-0.00204825	-0.00329297	0.00381667	-0.00590259	0.00339652	0.00308626	0.00298472	0.000517395	0.000428581	0.000417074
		-0.00216083	0.000135623	0.00261556	0.000774513	0.00233226	0.000662051	0.000443658	-0.000106679	-0.00148617	4.27576e-05
		-0.00131983	-0.000703309	-0.00112854	-0.00976899	-0.00268424	0.00266269	0.000559849	0.000461877	-0.00128731	-0.00181294
		-0.00126111	-0.00794891	0.00825846	-0.00620787	0.000768659	0.000433353	0.00161481	0.00224267	-3.04076e-05	4.92572e-05
		-0.000395307	-0.000868495	0.000134029	-0.000380796	-0.000319507	-0.000427971	-0.000955395	-0.000390058	-0.0014488	-3.83462e-05
		-0.000350612	-0.000827058	-0.000425962	-0.0019565	-0.00031234	-0.00191434	-0.00172593	-0.00032947	-0.00163273	-0.00448758
		-0.000932981	3.28559e-05	-0.0005023	-0.00807295	-9.08628e-07	-0.00101461	-0.000233481	0.00234598	-0.000438197	-0.000828917
		-0.00323144	0.000276651	0.00238981	-0.00106016	-0.00170311	-0.00257459	-0.000213275	0.00322434	0.000103695	-0.000331691
		-0.000432879	-0.000428239	0.000450249	-0.000225466	-0.000636956	-0.000698824	-0.000192797	-0.000292306	-0.00137114	0.000621951
		-0.000708089	-0.00342078	0.000208881	-0.00986575	0.00158473	-0.0045026	-0.00532349	-0.000314811	-0.0183594	0.00608308
		-7.83379e-05	-0.000424218	-0.000285883	-0.000948023	0.000233092	-0.00110065	-0.000153806	0.000909439	-0.000260033	0.000292202
		-0.000213974	-0.000349045	-0.000362484	0.000223113	-0.00174732	-0.00140608	-0.00175384	0.000596913	-0.00108976	-0.000751959
		-0.000502877	-0.000968484	-0.000453876	-0.00522814	-0.000117863	-7.805e-05	0.001919	-0.000805715	-0.00029917	-0.00068199
		-0.000507348	-0.0143673	0.00383353	-0.00648981	0.00471062	-0.00399095	-0.0107408	0.00737021	-0.0210083	0.0227073
		-0.000227359	-0.000484873	-0.000218925	-0.00243685	-1.22559e-05	-0.00133004	-0.000477864	0.00056708	-0.000869218	-0.000549372
		-0.000514317	-4.50896e-05	0.000160084	-5.22571e-05	-0.0030491	0.000234264	-0.000138414	2.57909e-06	-0.00722053	0.00207363
		-0.000714526	-1.73798e-05	0.00156422	-5.11906e-05	-0.000571638	0.000199972	-0.000455909	-0.000113269	-0.00115801	-0.00111062
		-0.000853357	-0.00082867	-0.000860449	-0.00937276	0.0033655	0.00207211	0.00569436	-0.000247966	-0.000157428	0.000301575
		-0.00247696	-0.00298145	-0.000131842	-0.00212756	-0.000832818	-0.000554452	-0.000792377	-0.00154711	-0.00216198	0.00054811
		6.43047e-05	-0.00151602	0.000898488	-0.000369198	-0.000104473	-4.3142e-05	-0.000766486	-4.4269e-05	-0.000337231	-0.00115015
		-0.000455274	-0.000149856	-0.000156797	0.000655225	-0.00161788	0.000114638	-0.0007535	-0.000709405	-0.00217865	-0.00035756

## Sheet: Supp Fig 3
Supplementary Figure 3
	Spatial Correlation Between Original EBs and Bootstrapped Sample EBs	EB1	EB2	EB3	EB4	EB5	EB6	EB7	EB8	RB9	EB10
		0.688276	0.439578	0.56072	0.260851	0.279484	0.483695	0.418589	0.425238	0.382277	0.275041
		0.970311	0.960667	0.973323	0.885626	0.955861	0.869807	0.871673	0.884068	0.852372	0.785486
		0.942303	0.950575	0.95621	0.926703	0.945911	0.929126	0.897558	0.897962	0.931223	0.924445
		0.975195	0.972682	0.961208	0.961166	0.815253	0.759856	0.864445	0.916042	0.744422	0.735416
		0.985027	0.944503	0.938868	0.959355	0.936669	0.929354	0.874655	0.834184	0.891287	0.861768
		0.983525	0.931591	0.911422	0.661268	0.742209	0.87781	0.935908	0.812651	0.773913	0.871601
		0.956691	0.947648	0.947799	0.963101	0.647406	0.709152	0.898943	0.894556	0.731353	0.704808
		0.990971	0.900022	0.858146	0.895943	0.833196	0.831644	0.900052	0.90299	0.867179	0.837621
		0.972696	0.964972	0.960671	0.742486	0.834792	0.771325	0.718052	0.835777	0.840689	0.840114
		0.985989	0.983973	0.950902	0.829336	0.880067	0.926192	0.866798	0.84275	0.74945	0.741801
		0.981856	0.956506	0.936091	0.903402	0.885193	0.814961	0.691568	0.706887	0.789948	0.771961
		0.967552	0.927928	0.932566	0.802632	0.828589	0.810018	0.83199	0.883469	0.805219	0.854943
		0.980751	0.968222	0.976979	0.676575	0.654514	0.878329	0.924334	0.8867	0.842609	0.83795
		0.694122	0.436758	0.638046	0.460563	0.441214	0.322541	0.315009	0.34712	0.238768	0.227511
		0.974644	0.979106	0.960891	0.920469	0.924676	0.939697	0.883242	0.804645	0.853707	0.839275
		0.939897	0.916184	0.959268	0.932862	0.934404	0.943637	0.919881	0.959604	0.930169	0.921625
		0.977095	0.830725	0.819943	0.950533	0.943182	0.85666	0.833616	0.932739	0.890708	0.910404
		0.982075	0.934869	0.928587	0.732196	0.63155	0.721472	0.843518	0.880917	0.899855	0.832668
		0.976009	0.981994	0.941444	0.886754	0.657578	0.678084	0.807576	0.802087	0.749844	0.755942
		0.985035	0.93457	0.931856	0.91805	0.914626	0.82573	0.876504	0.937161	0.737618	0.75246
		0.988344	0.835029	0.845511	0.967244	0.895619	0.877903	0.883059	0.87641	0.79257	0.868798
		0.97705	0.892112	0.905805	0.784063	0.785308	0.799839	0.895153	0.922243	0.921628	0.92064
		0.990298	0.950043	0.90925	0.914564	0.790736	0.807077	0.750859	0.658977	0.769054	0.652589
		0.989742	0.70456	0.687289	0.721313	0.682687	0.914473	0.859681	0.873365	0.769656	0.745993
		0.969222	0.918615	0.927397	0.920659	0.850147	0.894434	0.796583	0.936398	0.844452	0.921734
		0.496158	0.575472	0.574437	0.367329	0.263671	0.318251	0.401199	0.422543	0.274719	0.247559
		0.980358	0.84967	0.844855	0.940154	0.952063	0.89667	0.860506	0.780652	0.627305	0.750773
		0.981488	0.983532	0.970478	0.841775	0.613045	0.664968	0.740525	0.821623	0.733318	0.687081
		0.979708	0.937989	0.933089	0.874767	0.803419	0.731715	0.901916	0.911102	0.818036	0.786555
		0.973274	0.774791	0.784466	0.832099	0.787134	0.889904	0.892056	0.894863	0.934489	0.800034
		0.572934	0.346252	0.411503	0.413283	0.475923	0.41912	0.196837	0.287139	0.372513	0.155583
		0.992552	0.963683	0.957505	0.734942	0.725101	0.946832	0.879966	0.790693	0.852327	0.895172
		0.977295	0.966834	0.974169	0.939895	0.930404	0.932764	0.821659	0.832779	0.880053	0.88801
		0.987932	0.981889	0.956408	0.947983	0.882004	0.827898	0.729312	0.794951	0.845825	0.855551
		0.955812	0.948914	0.950413	0.684928	0.656059	0.698125	0.644998	0.668509	0.889151	0.795684
		0.967224	0.950962	0.953252	0.939212	0.843996	0.829144	0.914252	0.859546	0.905732	0.803942
		0.976777	0.983845	0.969771	0.9373	0.937814	0.8865	0.635535	0.661093	0.881554	0.842413
		0.81402	0.836906	0.927855	0.857374	0.77802	0.601238	0.871197	0.629411	0.708393	0.793656
		0.958079	0.942897	0.968873	0.728194	0.708788	0.861137	0.678173	0.601008	0.731977	0.805577
		0.965712	0.742692	0.716448	0.907402	0.774897	0.694331	0.869403	0.901595	0.850236	0.866565
		0.972153	0.697642	0.698046	0.857517	0.813975	0.911269	0.880998	0.876227	0.722818	0.705599
		0.945046	0.916159	0.935297	0.933746	0.946566	0.890282	0.909307	0.896342	0.949732	0.924907
		0.986722	0.964698	0.935488	0.843098	0.838476	0.768751	0.63019	0.666242	0.935861	0.877147
		0.972525	0.711077	0.742131	0.800161	0.891219	0.804457	0.766165	0.825919	0.921193	0.885314
		0.988105	0.721307	0.691088	0.88652	0.935978	0.947533	0.910902	0.829275	0.814657	0.810482
		0.986113	0.979697	0.963661	0.965522	0.919796	0.897793	0.908976	0.911607	0.934991	0.930732
		0.983431	0.901148	0.882919	0.951912	0.949928	0.909964	0.826074	0.784102	0.862873	0.80559
		0.954218	0.937986	0.936929	0.853207	0.818668	0.746424	0.929963	0.939789	0.659881	0.682624
		0.976825	0.859071	0.819776	0.675395	0.952007	0.674093	0.876336	0.857338	0.82632	0.881133
		0.986839	0.858581	0.882515	0.758219	0.932296	0.761921	0.877369	0.873316	0.69258	0.764626
		0.98135	0.853265	0.847101	0.830314	0.938699	0.821588	0.625547	0.707174	0.937785	0.939112
		0.957694	0.68099	0.692994	0.93643	0.870173	0.747882	0.730339	0.922518	0.882245	0.867508
		0.952643	0.915451	0.956701	0.902297	0.934355	0.842275	0.935624	0.867399	0.70364	0.730595
		0.975798	0.953643	0.933353	0.859299	0.866747	0.788762	0.907246	0.94686	0.786302	0.746728
		0.534266	0.466465	0.452091	0.546886	0.232382	0.385954	0.2337	0.336143	0.170485	0.355953
		0.973476	0.844828	0.864077	0.890534	0.7798	0.875274	0.834577	0.782321	0.798673	0.870207
		0.98869	0.963193	0.966447	0.823509	0.821107	0.93915	0.902412	0.90788	0.798141	0.788956
		0.984211	0.901244	0.879572	0.826312	0.88862	0.78885	0.93671	0.913073	0.860128	0.868965
		0.89599	0.878332	0.885854	0.903741	0.783538	0.738936	0.868514	0.87387	0.866682	0.834302
		0.567092	0.371323	0.491475	0.362848	0.523504	0.261654	0.411681	0.238558	0.275088	0.322885
		0.966352	0.963089	0.954884	0.751108	0.743114	0.654163	0.666054	0.895059	0.869324	0.882555
		0.936788	0.838709	0.83603	0.857173	0.887149	0.917484	0.944769	0.833877	0.702895	0.731001
		0.640115	0.471379	0.502643	0.365295	0.278955	0.360556	0.266396	0.271124	0.291313	0.312654
		0.9922	0.984932	0.976697	0.674267	0.69033	0.81563	0.725049	0.851224	0.824832	0.809948
		0.970231	0.894283	0.906677	0.855607	0.828966	0.931079	0.948235	0.692278	0.794304	0.750134
		0.950848	0.834696	0.822963	0.909179	0.749351	0.778781	0.717864	0.699828	0.874555	0.895778
		0.981693	0.966701	0.957716	0.959774	0.901817	0.770721	0.902537	0.883715	0.886989	0.91789
		0.986554	0.756547	0.746904	0.879619	0.820086	0.942272	0.602724	0.675341	0.802895	0.750294
		0.885505	0.858138	0.869007	0.868779	0.863029	0.91758	0.72483	0.764109	0.707978	0.719432
		0.619801	0.436833	0.618428	0.574177	0.507546	0.4991	0.367335	0.23178	0.34319	0.278777
		0.975961	0.910723	0.924808	0.81895	0.826164	0.773783	0.835012	0.878849	0.881841	0.874578
		0.929176	0.888819	0.937952	0.92066	0.900412	0.937839	0.772051	0.778369	0.915018	0.910674
		0.981429	0.869512	0.888548	0.765885	0.953718	0.761347	0.861394	0.891	0.665695	0.642154
		0.926794	0.794791	0.825082	0.891148	0.867485	0.878213	0.819419	0.79195	0.895898	0.886873
		0.983927	0.733654	0.733237	0.854987	0.809874	0.922823	0.934533	0.919562	0.947457	0.875308
		0.980216	0.845929	0.851252	0.923091	0.939751	0.923452	0.942981	0.923549	0.954685	0.892388
		0.984296	0.901936	0.885595	0.849714	0.848752	0.929447	0.886475	0.913983	0.869013	0.928161
		0.986756	0.981405	0.96861	0.650436	0.766518	0.887503	0.745175	0.715104	0.886067	0.869234
		0.959724	0.923467	0.941477	0.896843	0.828389	0.786556	0.922404	0.934163	0.726758	0.730784
		0.985826	0.952196	0.959778	0.907104	0.905828	0.930985	0.864752	0.860895	0.777894	0.881618
		0.984736	0.955022	0.965213	0.925074	0.927699	0.923392	0.916739	0.89736	0.916482	0.845299
		0.985396	0.980747	0.970762	0.86152	0.840897	0.755675	0.781874	0.930168	0.881021	0.878438
		0.974879	0.752646	0.755628	0.945538	0.894188	0.930626	0.719358	0.735639	0.871358	0.882086
		0.986754	0.965686	0.960757	0.897893	0.957882	0.889797	0.939092	0.911091	0.914464	0.928763
		0.983285	0.950757	0.944267	0.938187	0.930805	0.883932	0.702333	0.794544	0.917841	0.810843
		0.977309	0.962879	0.946905	0.695958	0.635172	0.863523	0.838451	0.85885	0.900807	0.838713
		0.974787	0.919183	0.916183	0.89508	0.845389	0.825762	0.825547	0.827007	0.856919	0.853333
		0.982737	0.908784	0.919674	0.835504	0.829378	0.889674	0.930102	0.962795	0.759957	0.730763
		0.958678	0.914692	0.931538	0.916712	0.960932	0.901854	0.922627	0.950601	0.912169	0.920439
		0.942909	0.89607	0.894196	0.859126	0.766677	0.79197	0.838014	0.805724	0.867432	0.902376
		0.945313	0.971156	0.933294	0.673471	0.72048	0.905266	0.871097	0.894556	0.800149	0.823206
		0.720547	0.686911	0.946696	0.804418	0.674162	0.725889	0.923784	0.935947	0.940277	0.884942
		0.951052	0.936474	0.957292	0.939664	0.963532	0.924154	0.823034	0.841021	0.930932	0.857461
		0.980136	0.792091	0.794095	0.846054	0.829129	0.861005	0.773748	0.838084	0.865195	0.844871
		0.95394	0.949141	0.971919	0.91939	0.969202	0.768722	0.747242	0.673884	0.774262	0.739022
		0.942821	0.73609	0.766059	0.845764	0.839803	0.714306	0.568844	0.657663	0.774682	0.806649
		0.990142	0.769067	0.776861	0.603033	0.694382	0.763582	0.893953	0.856781	0.844113	0.90819
		0.971129	0.762646	0.758284	0.711261	0.758062	0.923336	0.795234	0.81427	0.677268	0.653283
		0.912507	0.870198	0.929815	0.907054	0.917226	0.880972	0.701882	0.725228	0.685084	0.71677
		0.949248	0.942652	0.931135	0.907444	0.815044	0.853783	0.669714	0.649381	0.87632	0.825561
		0.963993	0.953634	0.947379	0.958895	0.95323	0.901585	0.747732	0.75186	0.904464	0.772302
		0.97881	0.967821	0.972892	0.876644	0.931071	0.651659	0.670107	0.92527	0.901029	0.912114
		0.971833	0.924471	0.923411	0.89622	0.914934	0.886267	0.925836	0.878173	0.865456	0.870606
		0.984364	0.978629	0.946764	0.833881	0.721188	0.666959	0.771284	0.879487	0.863974	0.808678
		0.983144	0.976603	0.970042	0.968038	0.956155	0.891946	0.920337	0.896875	0.675987	0.664189
		0.979533	0.959653	0.948192	0.782443	0.741487	0.806454	0.73348	0.763351	0.896927	0.839039
		0.953011	0.948492	0.936712	0.957388	0.909202	0.893971	0.838927	0.91715	0.845211	0.791005
		0.979412	0.929618	0.936043	0.714371	0.656444	0.868823	0.774367	0.839127	0.820365	0.858698
		0.990683	0.976686	0.9309	0.636358	0.713976	0.860589	0.872693	0.917601	0.745691	0.719607
		0.903172	0.883447	0.94504	0.929106	0.836305	0.858587	0.939822	0.873276	0.685965	0.636818
		0.9886	0.718184	0.715883	0.910399	0.872552	0.858969	0.786364	0.735029	0.732411	0.842034
		0.954467	0.899909	0.930936	0.952754	0.943436	0.934261	0.89386	0.875924	0.676198	0.707825
		0.931008	0.947343	0.955947	0.94243	0.970192	0.862137	0.884237	0.920683	0.720969	0.719262
		0.964929	0.889756	0.895986	0.818702	0.822666	0.931892	0.925142	0.90477	0.89372	0.857818
		0.977312	0.912195	0.914462	0.792517	0.687329	0.808738	0.860522	0.8571	0.81071	0.7847
		0.983904	0.982528	0.978336	0.796675	0.818678	0.94491	0.75798	0.747172	0.72452	0.658093
		0.974729	0.816084	0.768508	0.731475	0.761065	0.835788	0.718941	0.906299	0.918594	0.857604
		0.654258	0.417679	0.776463	0.316367	0.389207	0.292414	0.238555	0.206861	0.341854	0.452283
		0.955802	0.964395	0.973536	0.88656	0.915413	0.871188	0.909645	0.816746	0.907091	0.869021
		0.992544	0.890893	0.850243	0.890751	0.833388	0.799993	0.821349	0.928202	0.785648	0.807453
		0.967708	0.957091	0.965588	0.881368	0.881431	0.782035	0.688658	0.839543	0.908977	0.864856
		0.527822	0.455419	0.508769	0.498672	0.366575	0.343083	0.270778	0.304252	0.308152	0.259185
		0.942212	0.927123	0.961635	0.917184	0.880939	0.797701	0.848973	0.878889	0.764639	0.721382
		0.930669	0.89223	0.912695	0.956373	0.862464	0.78484	0.902336	0.94322	0.929886	0.931586
		0.982316	0.984506	0.973645	0.717701	0.722396	0.946631	0.926706	0.906023	0.848811	0.868302
		0.964068	0.924356	0.936054	0.770106	0.883795	0.814835	0.94976	0.900535	0.843521	0.930171
		0.970652	0.883411	0.890667	0.925073	0.837588	0.849938	0.764812	0.735389	0.864377	0.928781
		0.95754	0.892106	0.895781	0.786139	0.872484	0.792156	0.799234	0.859716	0.865436	0.912136
		0.981098	0.946629	0.938388	0.791996	0.794887	0.93177	0.904611	0.953955	0.770777	0.779224
		0.953116	0.794129	0.778372	0.914048	0.847841	0.933592	0.927789	0.915371	0.825457	0.753418
		0.98148	0.736971	0.738162	0.835383	0.848582	0.965051	0.936186	0.946604	0.869934	0.848043
		0.976106	0.971253	0.975085	0.873002	0.726196	0.731119	0.901874	0.953736	0.933405	0.895254
		0.967353	0.729202	0.746001	0.869131	0.869954	0.912251	0.95348	0.892233	0.907948	0.855448
		0.986647	0.954522	0.95574	0.92615	0.914189	0.920857	0.895003	0.910823	0.928483	0.913212
		0.95664	0.953706	0.975641	0.691946	0.722935	0.624365	0.70343	0.642318	0.935818	0.911387
		0.548184	0.298869	0.46532	0.311024	0.475699	0.389936	0.401724	0.330798	0.330925	0.257052
		0.639225	0.347278	0.564005	0.527718	0.365819	0.350157	0.336275	0.292191	0.294479	0.334479
		0.966774	0.962305	0.966626	0.836827	0.907208	0.680977	0.666553	0.534665	0.801405	0.907038
		0.99162	0.932399	0.954681	0.710442	0.782713	0.830769	0.768777	0.778451	0.725046	0.68177
		0.983931	0.982154	0.974094	0.676549	0.691899	0.964056	0.916823	0.86177	0.865536	0.898732
		0.982793	0.98073	0.950582	0.924504	0.91724	0.932334	0.954609	0.911269	0.8737	0.859269
		0.922134	0.929316	0.941553	0.669727	0.732731	0.913289	0.744425	0.800136	0.631936	0.611047
		0.986729	0.829606	0.843131	0.69249	0.677339	0.86568	0.84491	0.916729	0.796968	0.843938
		0.987716	0.97351	0.981682	0.927973	0.873792	0.819494	0.860719	0.827003	0.780548	0.819706
		0.976018	0.712968	0.707408	0.943015	0.881345	0.950881	0.934128	0.934365	0.911058	0.875765
		0.870602	0.808228	0.918577	0.842021	0.960167	0.844118	0.882814	0.868913	0.922962	0.885853
		0.959894	0.948821	0.943571	0.708994	0.663655	0.9643	0.917979	0.88383	0.809693	0.805371
		0.980668	0.968902	0.962438	0.935631	0.867633	0.846737	0.777623	0.688543	0.764056	0.799798
		0.971877	0.910873	0.892437	0.759322	0.691538	0.79476	0.805269	0.922556	0.862332	0.8017
		0.987433	0.950352	0.967032	0.883049	0.72609	0.684066	0.802877	0.744374	0.677448	0.752495
		0.940884	0.792986	0.841816	0.720958	0.651936	0.858708	0.905567	0.886511	0.692552	0.694329
		0.989444	0.972178	0.973378	0.76927	0.692707	0.787064	0.892098	0.804829	0.904468	0.828661
		0.960842	0.711316	0.700828	0.784705	0.793411	0.745999	0.91238	0.791752	0.876024	0.831129
		0.976889	0.974091	0.979493	0.963147	0.965923	0.89644	0.940661	0.868444	0.890493	0.900796
		0.974015	0.898179	0.911255	0.726605	0.775917	0.911078	0.857408	0.916628	0.872932	0.875894
		0.339871	0.585929	0.383114	0.536509	0.534663	0.258943	0.37956	0.299094	0.307715	0.353096
		0.977633	0.928311	0.936442	0.864536	0.817317	0.922876	0.702662	0.731952	0.678427	0.70611
		0.980745	0.969306	0.962446	0.791199	0.896278	0.691315	0.896472	0.929322	0.929661	0.916546
		0.980934	0.95402	0.948544	0.765689	0.786115	0.590735	0.7658	0.753616	0.670489	0.664254
		0.98791	0.969432	0.95532	0.918201	0.918953	0.839414	0.71247	0.77277	0.901954	0.890295
		0.718663	0.350402	0.362225	0.220738	0.355867	0.25929	0.324933	0.329914	0.292759	0.28054
		0.892886	0.874052	0.958751	0.698879	0.751005	0.814321	0.818758	0.929681	0.937611	0.910529
		0.96618	0.976451	0.950105	0.961941	0.959583	0.964259	0.949721	0.945857	0.949502	0.877742
		0.989752	0.947674	0.958188	0.919672	0.699643	0.665284	0.906139	0.960689	0.926683	0.891866
		0.991319	0.979735	0.969608	0.895664	0.869517	0.930214	0.925116	0.858898	0.665797	0.741167
		0.532031	0.455986	0.553538	0.386095	0.463354	0.268091	0.275227	0.370465	0.295509	0.444964
		0.960136	0.880655	0.85528	0.889614	0.869157	0.805856	0.628005	0.708095	0.911893	0.865043
		0.922611	0.850566	0.905337	0.880785	0.908637	0.929986	0.715184	0.683767	0.881968	0.879539
		0.982405	0.949894	0.943027	0.764641	0.749952	0.946674	0.911606	0.916789	0.763204	0.782923
		0.975279	0.960851	0.964526	0.875378	0.782869	0.811308	0.93966	0.902557	0.86885	0.83555
		0.956921	0.932879	0.917923	0.882	0.837379	0.93653	0.84765	0.839044	0.847361	0.83101
		0.970662	0.960328	0.969844	0.74873	0.766982	0.929911	0.863708	0.914154	0.859726	0.779167
		0.959363	0.936301	0.919786	0.885133	0.894259	0.848013	0.651873	0.67961	0.853633	0.852067
		0.975815	0.970755	0.947604	0.78839	0.778073	0.929986	0.875826	0.852118	0.749057	0.781249
		0.967881	0.932659	0.955481	0.921359	0.734972	0.736431	0.80469	0.927919	0.759121	0.758666
		0.579451	0.653913	0.576281	0.330591	0.319804	0.340337	0.350675	0.362388	0.435904	0.169266
		0.957547	0.950777	0.928707	0.846017	0.894488	0.868036	0.802558	0.894831	0.907219	0.878857
		0.467931	0.72607	0.416462	0.391971	0.493784	0.254548	0.218805	0.297152	0.369365	0.219881
		0.980562	0.969325	0.963624	0.893722	0.908243	0.954701	0.905521	0.913625	0.832697	0.84033
		0.968808	0.720589	0.735283	0.954078	0.978831	0.906377	0.865925	0.798801	0.677141	0.604721
		0.517107	0.454806	0.581207	0.487363	0.256842	0.389073	0.334042	0.210869	0.370335	0.2518
		0.981582	0.976408	0.955791	0.814856	0.707386	0.620259	0.931538	0.750296	0.770634	0.810413
		0.991011	0.771953	0.772254	0.630728	0.673204	0.775502	0.855771	0.875717	0.805612	0.772422
		0.977704	0.837838	0.844722	0.847794	0.770052	0.824564	0.841613	0.812967	0.65464	0.652752
		0.974271	0.950403	0.924853	0.786959	0.714078	0.653976	0.710972	0.84784	0.891341	0.844687
		0.90615	0.899101	0.966649	0.840049	0.942936	0.82805	0.923147	0.860236	0.865604	0.903102
		0.985281	0.92211	0.924757	0.790257	0.70746	0.88971	0.889698	0.861827	0.856636	0.836749
		0.585113	0.569536	0.660789	0.455736	0.313539	0.434735	0.257361	0.247524	0.380797	0.206242
		0.880222	0.938467	0.892913	0.95783	0.927588	0.857786	0.88736	0.800094	0.890181	0.8325
		0.961413	0.710149	0.75333	0.965791	0.935379	0.884842	0.841597	0.805441	0.954379	0.910061
		0.989313	0.972825	0.948525	0.928705	0.944395	0.880175	0.857297	0.927252	0.776132	0.792866
		0.965682	0.754407	0.762581	0.855175	0.817025	0.90443	0.784749	0.790564	0.764584	0.746125
		0.972156	0.947861	0.975719	0.869313	0.903583	0.877951	0.89154	0.831617	0.821432	0.888393
		0.755332	0.50601	0.643311	0.346223	0.215547	0.367038	0.245919	0.448247	0.257764	0.3429
		0.983828	0.895063	0.89776	0.965871	0.964035	0.921067	0.699696	0.616887	0.673744	0.735641
		0.637704	0.429593	0.349792	0.457924	0.390547	0.456097	0.420889	0.343604	0.165967	0.226874
		0.789962	0.803566	0.967791	0.920367	0.887292	0.915036	0.925568	0.884729	0.812153	0.875846
		0.987344	0.919222	0.92968	0.916122	0.937245	0.89726	0.794632	0.819436	0.828244	0.780118
		0.981648	0.981879	0.961729	0.857697	0.858205	0.855914	0.84776	0.791821	0.575682	0.680122
		0.365472	0.405284	0.650819	0.334984	0.432214	0.614527	0.355378	0.326911	0.522185	0.190097
		0.929346	0.933871	0.97099	0.782989	0.798443	0.83861	0.913513	0.858542	0.903208	0.953863
		0.963519	0.907443	0.87197	0.685233	0.740688	0.662004	0.703092	0.900647	0.808099	0.860374
		0.976526	0.956079	0.957207	0.801369	0.744812	0.654534	0.942862	0.866306	0.804378	0.702526
		0.962854	0.956849	0.978195	0.900364	0.904306	0.78084	0.682482	0.783301	0.889005	0.885647
		0.629869	0.746717	0.452868	0.372048	0.251782	0.22145	0.291236	0.318597	0.326126	0.251234
		0.975949	0.865816	0.864846	0.952369	0.960771	0.874782	0.777529	0.800351	0.623836	0.691182
		0.926848	0.922749	0.969813	0.763782	0.746189	0.939912	0.91898	0.961588	0.909831	0.874597
		0.985866	0.990401	0.959155	0.795294	0.810817	0.79037	0.772111	0.73777	0.900319	0.851777
		0.986874	0.945481	0.93378	0.721334	0.798366	0.881568	0.647354	0.688946	0.906887	0.867078
		0.579136	0.427907	0.501889	0.396942	0.345594	0.281662	0.383201	0.364737	0.119035	0.360199
		0.50054	0.475045	0.439135	0.486285	0.339465	0.188305	0.409509	0.269467	0.238308	0.361266
		0.983241	0.839869	0.844998	0.844027	0.87461	0.858356	0.793235	0.915857	0.860024	0.826121
		0.971076	0.959834	0.96345	0.70223	0.706328	0.836237	0.830359	0.795564	0.826522	0.825974
		0.977006	0.8636	0.856907	0.84328	0.874853	0.943696	0.862621	0.804941	0.779663	0.773074
		0.677712	0.436301	0.45634	0.390134	0.434165	0.29758	0.35607	0.23153	0.238103	0.197092
		0.987501	0.972899	0.952812	0.822548	0.775215	0.902647	0.879305	0.909345	0.727577	0.713509
		0.944522	0.820099	0.816681	0.839643	0.82528	0.918236	0.792922	0.806371	0.900211	0.884299
		0.940607	0.925548	0.966002	0.739113	0.710463	0.868736	0.865009	0.946634	0.683745	0.644818
		0.971142	0.945695	0.951924	0.957731	0.887169	0.877671	0.821645	0.888099	0.770858	0.883665
		0.944612	0.945646	0.95906	0.931047	0.885442	0.855454	0.840706	0.890929	0.825286	0.816226
		0.602648	0.54049	0.402154	0.254278	0.327839	0.448099	0.430398	0.246149	0.359191	0.246825
		0.95968	0.958744	0.970358	0.779707	0.879531	0.753229	0.72199	0.638262	0.880411	0.894532
		0.983209	0.964174	0.959029	0.79181	0.783528	0.851856	0.606239	0.776411	0.715673	0.630706
		0.984895	0.97592	0.96642	0.865638	0.842683	0.947117	0.909252	0.895753	0.903848	0.91917
		0.459642	0.487223	0.406003	0.267317	0.409607	0.421915	0.17623	0.358874	0.235829	0.269035
		0.969893	0.897587	0.905689	0.821201	0.809	0.836146	0.793663	0.799323	0.906258	0.900954
		0.974129	0.890971	0.875007	0.850979	0.896045	0.854777	0.801299	0.831229	0.740019	0.78428
		0.98571	0.826973	0.83851	0.749965	0.71726	0.882271	0.920049	0.930413	0.917961	0.88844
		0.987873	0.751282	0.746767	0.594231	0.78783	0.678676	0.908952	0.89567	0.915099	0.889182
		0.36837	0.60494	0.512722	0.419603	0.277158	0.396884	0.364669	0.292186	0.228443	0.331732
		0.967739	0.769683	0.766437	0.935415	0.934449	0.725983	0.742924	0.677961	0.718706	0.778544
		0.496053	0.480907	0.549503	0.418649	0.388795	0.264096	0.247783	0.303058	0.249819	0.178584
		0.864956	0.895428	0.936299	0.774364	0.778812	0.893695	0.912081	0.622639	0.692045	0.58202
		0.95178	0.887586	0.851219	0.945605	0.94717	0.844881	0.888445	0.868963	0.830816	0.828088
		0.972338	0.733951	0.739439	0.953104	0.971302	0.9514	0.957538	0.919567	0.922222	0.746086
		0.97249	0.932273	0.964294	0.913295	0.955194	0.889492	0.960279	0.86911	0.674067	0.664371
		0.965922	0.905198	0.894786	0.721511	0.776081	0.874693	0.925126	0.879047	0.691804	0.760127
		0.976917	0.891604	0.87967	0.824709	0.69631	0.826442	0.939765	0.908538	0.90133	0.901294
		0.987705	0.777421	0.774626	0.857866	0.847119	0.901703	0.861562	0.892717	0.798732	0.816507
		0.959914	0.879387	0.859865	0.781441	0.813064	0.897584	0.905207	0.935138	0.847616	0.791888
		0.955383	0.874674	0.88358	0.961007	0.907704	0.884379	0.863052	0.902159	0.875413	0.893102
		0.943952	0.804519	0.774523	0.87365	0.82016	0.820321	0.765169	0.784528	0.679465	0.644664
		0.909987	0.901358	0.949595	0.938635	0.903712	0.930355	0.933759	0.929413	0.832987	0.796053
		0.957101	0.943299	0.955051	0.817092	0.691912	0.805937	0.937847	0.868251	0.880286	0.862235
		0.978552	0.925913	0.889972	0.905785	0.885262	0.868854	0.641019	0.636815	0.657745	0.69619
		0.985886	0.986633	0.978466	0.889998	0.684478	0.707592	0.796003	0.814185	0.871658	0.905823
		0.986818	0.932055	0.908449	0.948371	0.936808	0.876703	0.649009	0.676268	0.852438	0.47156
		0.970898	0.973415	0.971298	0.913176	0.926316	0.833964	0.874543	0.895793	0.792402	0.756202
		0.983471	0.695537	0.702363	0.931728	0.946651	0.890659	0.829529	0.933767	0.891187	0.906274
		0.93084	0.930071	0.93602	0.737009	0.674426	0.882497	0.922776	0.935554	0.746961	0.706233
		0.988925	0.887524	0.881131	0.72918	0.698039	0.922267	0.828518	0.879066	0.835096	0.831019
		0.971737	0.746365	0.760776	0.703058	0.695509	0.883732	0.877294	0.906782	0.899429	0.807608
		0.966497	0.953184	0.969363	0.883189	0.939177	0.851425	0.934816	0.948949	0.858195	0.867449
		0.955173	0.858851	0.864779	0.744592	0.687218	0.922495	0.872684	0.886368	0.906477	0.902041
		0.984878	0.966995	0.954536	0.817775	0.875551	0.88957	0.930834	0.916334	0.850988	0.929957
		0.97626	0.891331	0.893463	0.730757	0.789202	0.674377	0.899581	0.922111	0.915245	0.848249
		0.984428	0.974556	0.969056	0.709356	0.718173	0.779396	0.834628	0.950536	0.764528	0.774093
		0.988614	0.960976	0.954679	0.95973	0.939587	0.952019	0.953628	0.9508	0.723145	0.737906
		0.984644	0.718543	0.736351	0.892625	0.889494	0.956515	0.909463	0.892603	0.822731	0.857837
		0.979509	0.971975	0.966847	0.94728	0.907972	0.858043	0.857326	0.851958	0.711284	0.648622
		0.992002	0.92482	0.911146	0.880582	0.88022	0.87539	0.904386	0.899239	0.922741	0.887796
		0.975635	0.913512	0.922101	0.856877	0.929013	0.806888	0.826687	0.883965	0.927607	0.891572
		0.990559	0.932252	0.932475	0.737699	0.742467	0.931188	0.8073	0.794759	0.808951	0.838159
		0.976747	0.926234	0.900869	0.877917	0.918254	0.88223	0.940685	0.876	0.925146	0.856609
		0.972918	0.936059	0.934376	0.83902	0.851883	0.900232	0.905341	0.955807	0.718957	0.754002
		0.975967	0.964465	0.972953	0.764875	0.804863	0.922808	0.95698	0.91784	0.86391	0.87947
		0.993253	0.955783	0.956299	0.637291	0.917034	0.693502	0.855137	0.924845	0.903627	0.937367
		0.983963	0.918606	0.918276	0.957205	0.925427	0.901823	0.72236	0.6975	0.658957	0.644997
		0.94495	0.972697	0.924313	0.760609	0.766932	0.872467	0.872201	0.835548	0.843681	0.893266
		0.958924	0.766978	0.736013	0.690019	0.787807	0.89786	0.745934	0.868558	0.69218	0.744644
		0.969506	0.797425	0.776193	0.642742	0.642742	0.844411	0.911839	0.82419	0.79999	0.843843
		0.982425	0.688856	0.710407	0.773206	0.80277	0.859635	0.846394	0.87185	0.872573	0.910612
		0.983475	0.963339	0.945884	0.923023	0.93778	0.833604	0.799044	0.809604	0.917087	0.857286
		0.951586	0.845207	0.8587	0.916317	0.929906	0.898229	0.864429	0.841202	0.844541	0.897686
		0.989285	0.856682	0.8541	0.940121	0.938446	0.683771	0.898624	0.745798	0.925412	0.922208
		0.988415	0.910129	0.908608	0.856195	0.735864	0.641025	0.881691	0.701624	0.572815	0.68726
		0.954236	0.982341	0.937574	0.715495	0.68318	0.841856	0.848091	0.883872	0.855624	0.861767
		0.982995	0.862042	0.855729	0.646653	0.667593	0.751781	0.759578	0.873289	0.77288	0.81051
		0.991495	0.982528	0.96221	0.826317	0.781992	0.906495	0.863089	0.868482	0.904763	0.908369
		0.989213	0.975795	0.95165	0.775827	0.75042	0.870836	0.655891	0.736529	0.751614	0.753697
		0.989374	0.984172	0.977764	0.828774	0.758355	0.555124	0.862268	0.892996	0.839282	0.860434
		0.975141	0.946508	0.96256	0.85693	0.840376	0.654494	0.609477	0.87533	0.649294	0.69558
		0.959804	0.95795	0.974574	0.805204	0.830855	0.834072	0.733123	0.77038	0.924506	0.936601
		0.470207	0.453482	0.54761	0.310413	0.436024	0.469069	0.358654	0.322359	0.367091	0.225408
		0.973679	0.903435	0.876237	0.833831	0.736369	0.868712	0.842593	0.795533	0.667049	0.677636
		0.984188	0.962361	0.968455	0.957418	0.960115	0.927702	0.951258	0.952917	0.931704	0.919066
		0.976128	0.790044	0.800733	0.936887	0.894798	0.912076	0.834033	0.850443	0.933695	0.929928
		0.947641	0.926043	0.958936	0.878273	0.970636	0.879026	0.89897	0.814986	0.739049	0.713002
		0.985073	0.797586	0.76674	0.881129	0.888941	0.900744	0.653104	0.69092	0.854849	0.848201
		0.988526	0.97915	0.967755	0.763911	0.927563	0.599868	0.817466	0.897282	0.758938	0.772384
		0.959183	0.833239	0.797102	0.617383	0.757614	0.754636	0.752491	0.891614	0.851218	0.823293
		0.981902	0.961448	0.970955	0.950673	0.828633	0.710033	0.719666	0.608736	0.701814	0.671208
		0.987409	0.978737	0.97607	0.897161	0.913943	0.802509	0.8492	0.895221	0.893659	0.904083
		0.96045	0.969747	0.980484	0.96875	0.959223	0.967571	0.910094	0.891002	0.692738	0.707516
		0.985367	0.986306	0.968405	0.922702	0.919672	0.930243	0.915311	0.909701	0.850609	0.821455
		0.961844	0.92533	0.933323	0.90803	0.930883	0.813321	0.906218	0.759995	0.772847	0.799751
		0.953565	0.937623	0.968542	0.922975	0.975169	0.890577	0.82507	0.854616	0.901705	0.885514
		0.819257	0.768539	0.94102	0.689013	0.693356	0.96342	0.875554	0.924584	0.896538	0.930208
		0.979269	0.92477	0.916896	0.953722	0.791614	0.710844	0.741204	0.756478	0.626527	0.808499
		0.697027	0.375535	0.420559	0.519493	0.400911	0.358737	0.376179	0.230018	0.341423	0.413203
		0.987627	0.947179	0.957652	0.711789	0.688883	0.850311	0.799367	0.897328	0.791657	0.748941
		0.979322	0.968755	0.964968	0.772965	0.822962	0.756269	0.923845	0.946438	0.847849	0.827662
		0.927601	0.919135	0.96249	0.880613	0.790773	0.748886	0.899715	0.869142	0.91755	0.899096
		0.950146	0.984802	0.932405	0.739842	0.717419	0.728706	0.695566	0.784475	0.886187	0.847754
		0.461045	0.540148	0.442392	0.39286	0.3513	0.359208	0.354153	0.300476	0.285409	0.2527
		0.980426	0.96271	0.946754	0.902722	0.670995	0.647376	0.934728	0.888345	0.880274	0.88412
		0.988719	0.977783	0.958875	0.845148	0.792609	0.876286	0.780641	0.92328	0.881047	0.863216
		0.648742	0.565803	0.381286	0.562494	0.323198	0.322735	0.586443	0.307305	0.269738	0.235035
		0.991369	0.984856	0.986412	0.906934	0.933736	0.905466	0.71121	0.817069	0.761008	0.706314
		0.937403	0.869318	0.89008	0.910824	0.913096	0.8046	0.849519	0.909965	0.732102	0.737696
		0.930519	0.908316	0.97143	0.930731	0.946069	0.91442	0.749977	0.755194	0.826187	0.760151
		0.961399	0.928867	0.931254	0.87745	0.877952	0.873349	0.899604	0.892718	0.638853	0.69032
		0.595969	0.530498	0.333893	0.332148	0.426745	0.295535	0.33509	0.19366	0.248941	0.459543
		0.991194	0.966478	0.97594	0.96007	0.945096	0.840436	0.742482	0.864025	0.789832	0.772513
		0.971994	0.964426	0.979728	0.754128	0.69227	0.554511	0.833183	0.891747	0.692107	0.771178
		0.984121	0.948244	0.967604	0.939971	0.951497	0.901682	0.877562	0.926189	0.889517	0.905354
		0.984736	0.968686	0.947937	0.864228	0.924261	0.708545	0.836008	0.77974	0.888586	0.834131
		0.98414	0.921724	0.916638	0.927864	0.888838	0.87845	0.826098	0.669122	0.710008	0.925476
		0.93459	0.934086	0.959057	0.812228	0.8103	0.922612	0.86501	0.800553	0.657974	0.74678
		0.569667	0.527788	0.459552	0.39126	0.404598	0.39166	0.210843	0.280973	0.313694	0.29035
		0.98278	0.942871	0.930299	0.709898	0.94556	0.732327	0.808049	0.832208	0.724573	0.726294
		0.963152	0.852405	0.877485	0.752187	0.764911	0.828904	0.859799	0.911702	0.748852	0.707717
		0.980725	0.958339	0.962479	0.957172	0.958187	0.939164	0.87748	0.903491	0.87135	0.889689
		0.990975	0.960578	0.95498	0.855569	0.770403	0.661114	0.778642	0.936496	0.724176	0.732864
		0.985143	0.929929	0.940684	0.689117	0.927833	0.695013	0.738048	0.812541	0.855202	0.840218
		0.973968	0.913877	0.924319	0.677888	0.695662	0.859129	0.876259	0.822051	0.937501	0.837411
		0.970213	0.706115	0.700967	0.914937	0.93263	0.874406	0.947664	0.726867	0.771881	0.895061
		0.949773	0.973168	0.919776	0.905085	0.812153	0.847388	0.761398	0.774748	0.903935	0.903427
		0.531935	0.453054	0.560622	0.359985	0.399608	0.40112	0.311205	0.220512	0.232617	0.29532
		0.524598	0.447469	0.346498	0.342134	0.341336	0.324077	0.224853	0.332358	0.297355	0.161736
		0.942233	0.922724	0.962207	0.901811	0.876547	0.851557	0.783881	0.730407	0.687335	0.668915
		0.947804	0.772791	0.728676	0.823194	0.903091	0.929424	0.791338	0.849082	0.917187	0.873895
		0.951958	0.807404	0.875934	0.94857	0.853382	0.79594	0.838051	0.899166	0.863091	0.837339
		0.538718	0.461341	0.543377	0.468554	0.284399	0.285135	0.289863	0.367737	0.488474	0.130665
		0.972218	0.942549	0.912519	0.691311	0.717975	0.71437	0.67315	0.882331	0.702486	0.665776
		0.952604	0.945363	0.980586	0.673378	0.698491	0.784585	0.745624	0.903198	0.880075	0.931028
		0.98304	0.932723	0.915716	0.671307	0.709472	0.950583	0.931715	0.903623	0.827971	0.767455
		0.966591	0.965892	0.982836	0.852477	0.946894	0.764594	0.891406	0.95622	0.93567	0.858052
		0.566809	0.518412	0.427977	0.320889	0.276961	0.486245	0.381668	0.346344	0.274959	0.313458
		0.96933	0.812527	0.778854	0.824328	0.844672	0.917711	0.920243	0.905248	0.71673	0.743282
		0.990599	0.979726	0.973205	0.848	0.826938	0.886676	0.76433	0.804301	0.898444	0.928957
		0.981054	0.956286	0.939429	0.828528	0.759042	0.814509	0.845314	0.838007	0.731075	0.670545
		0.978882	0.923649	0.922867	0.920576	0.900514	0.890439	0.914736	0.924687	0.81749	0.932014
		0.97821	0.970601	0.965777	0.929142	0.936064	0.924351	0.830089	0.891784	0.736173	0.719907
		0.985455	0.978109	0.950827	0.783351	0.800059	0.725763	0.7016	0.924797	0.943981	0.908408
		0.973729	0.893402	0.895968	0.829119	0.879593	0.9326	0.833807	0.903331	0.841748	0.906495
		0.979848	0.974637	0.972085	0.923874	0.893669	0.960407	0.885031	0.915523	0.882246	0.864173
		0.991345	0.983829	0.984329	0.960387	0.819025	0.810724	0.935615	0.90285	0.913774	0.893038
		0.990201	0.984373	0.976084	0.937673	0.915402	0.813107	0.895437	0.869288	0.877687	0.835722
		0.988249	0.985617	0.986166	0.921771	0.693805	0.715648	0.781799	0.865793	0.84727	0.812646
		0.916828	0.883953	0.951936	0.877991	0.902618	0.742046	0.838522	0.831219	0.798528	0.764473
		0.691552	0.445711	0.725626	0.381803	0.304266	0.317453	0.333924	0.238288	0.263743	0.37405
		0.978747	0.975577	0.96378	0.860952	0.695239	0.677192	0.913785	0.925373	0.849644	0.853774
		0.973235	0.929611	0.912324	0.889934	0.89978	0.765116	0.70944	0.753176	0.84053	0.832571
		0.984005	0.776759	0.763387	0.70215	0.840601	0.787873	0.903802	0.91987	0.901995	0.908369
		0.985429	0.942581	0.932967	0.945038	0.954335	0.846828	0.823136	0.891331	0.922859	0.915949
		0.902767	0.910938	0.94095	0.95286	0.712192	0.747178	0.74569	0.756996	0.915641	0.939033
		0.956979	0.795465	0.78273	0.967455	0.949824	0.866488	0.906939	0.821676	0.756965	0.846263
		0.493637	0.46087	0.55274	0.277935	0.363038	0.284093	0.339728	0.331753	0.271298	0.179315
		0.581406	0.674207	0.417929	0.516791	0.428893	0.362315	0.496978	0.190228	0.385712	0.274117
		0.986753	0.976909	0.981459	0.891045	0.692267	0.679138	0.916309	0.905725	0.717112	0.689185
		0.906016	0.843914	0.91779	0.824628	0.741798	0.747985	0.784605	0.90324	0.910776	0.91122
		0.985754	0.920606	0.919277	0.912206	0.880339	0.873996	0.869232	0.944008	0.887346	0.841481
		0.966194	0.948256	0.94455	0.933149	0.852695	0.916918	0.858269	0.892677	0.858293	0.816046
		0.989983	0.986381	0.977788	0.873785	0.867036	0.947282	0.881776	0.841249	0.801335	0.891479
		0.98888	0.984673	0.980356	0.948011	0.926463	0.92566	0.898066	0.966081	0.856758	0.820079
		0.981739	0.779041	0.780129	0.932535	0.97068	0.886032	0.795535	0.820905	0.84807	0.867636
		0.894718	0.88611	0.966536	0.815661	0.675535	0.76894	0.897348	0.830262	0.798276	0.888556
		0.978874	0.862107	0.875168	0.914852	0.927828	0.947872	0.925967	0.942771	0.914522	0.860255
		0.987035	0.975332	0.969006	0.780265	0.790672	0.844246	0.656916	0.675651	0.728162	0.747602
		0.982242	0.900737	0.917254	0.945846	0.91393	0.829925	0.60776	0.748147	0.843959	0.797822
		0.971211	0.954749	0.936571	0.88018	0.873738	0.868525	0.762481	0.755228	0.790025	0.771954
		0.387608	0.458247	0.341061	0.513675	0.39109	0.333673	0.326391	0.343571	0.264771	0.268537
		0.978617	0.888803	0.86835	0.965027	0.96357	0.72011	0.636941	0.849649	0.869845	0.898513
		0.987782	0.835406	0.819105	0.821984	0.826987	0.94419	0.818636	0.812502	0.816322	0.741851
		0.966854	0.752035	0.736625	0.937589	0.938266	0.908839	0.890431	0.886322	0.780764	0.717677
		0.969575	0.904673	0.892069	0.96089	0.955402	0.912808	0.91434	0.912623	0.863037	0.845281
		0.987584	0.983134	0.981858	0.897827	0.880212	0.787619	0.882965	0.846796	0.755949	0.767517
		0.94129	0.9355	0.943433	0.916293	0.938901	0.908834	0.929351	0.884778	0.793948	0.688433
		0.989382	0.977038	0.97591	0.673007	0.732016	0.817213	0.833498	0.835834	0.84904	0.765063
		0.977245	0.764348	0.766033	0.93563	0.846908	0.811361	0.728704	0.75513	0.875598	0.896483
		0.933584	0.908409	0.810756	0.670392	0.712562	0.82605	0.764576	0.864325	0.878733	0.903295
		0.980867	0.982372	0.957476	0.956922	0.91031	0.925714	0.796631	0.789288	0.836646	0.825222
		0.983298	0.979887	0.950129	0.949049	0.948345	0.931983	0.795327	0.827822	0.702745	0.703901
		0.955813	0.959208	0.963172	0.910219	0.827753	0.903639	0.939146	0.889905	0.79346	0.804009
		0.952301	0.907083	0.927504	0.655584	0.612265	0.834786	0.755598	0.852821	0.806702	0.849036
		0.982616	0.909476	0.909921	0.813511	0.911252	0.605892	0.734613	0.912946	0.86112	0.891679
		0.825213	0.819531	0.971699	0.688621	0.694986	0.785611	0.675791	0.825084	0.860324	0.860161
		0.986051	0.94294	0.940241	0.93961	0.920478	0.961469	0.759745	0.790489	0.922676	0.91918
		0.957535	0.962446	0.868359	0.823401	0.844918	0.916554	0.828569	0.915237	0.700905	0.822713
		0.52546	0.580981	0.414607	0.418959	0.377841	0.229462	0.333146	0.33414	0.351181	0.30753
		0.952088	0.865968	0.865102	0.777613	0.681996	0.807183	0.803644	0.872483	0.727729	0.678832
		0.972505	0.945097	0.961552	0.926461	0.902748	0.892435	0.859828	0.887595	0.927876	0.860238
		0.542819	0.404194	0.444391	0.484495	0.343967	0.344279	0.290414	0.363957	0.264866	0.220856
		0.959234	0.927584	0.855757	0.669701	0.680692	0.882675	0.881804	0.806826	0.894269	0.794504
		0.977364	0.969585	0.981992	0.927795	0.77374	0.747727	0.803872	0.778477	0.761845	0.775647
		0.970376	0.965791	0.94269	0.783846	0.664694	0.67272	0.871374	0.837415	0.945019	0.851702
		0.985327	0.908328	0.899136	0.820834	0.692858	0.632064	0.777523	0.707414	0.641199	0.609644
		0.98283	0.924916	0.901395	0.940597	0.944178	0.914576	0.950968	0.85034	0.809942	0.814726
		0.989303	0.712835	0.72422	0.717967	0.736282	0.777169	0.825508	0.938557	0.926098	0.937146
		0.992142	0.92754	0.924149	0.707022	0.699552	0.866752	0.727043	0.66501	0.848261	0.921234
		0.982331	0.913934	0.912424	0.961318	0.912592	0.916047	0.893615	0.930413	0.906436	0.879107
		0.986991	0.926196	0.910096	0.737348	0.627299	0.978366	0.939909	0.747356	0.711842	0.646836
		0.98071	0.963475	0.966577	0.932945	0.927449	0.941798	0.800412	0.857014	0.853759	0.83079
		0.982725	0.962305	0.962687	0.910285	0.907059	0.842525	0.899758	0.892708	0.720608	0.755456
		0.984121	0.972828	0.980586	0.97382	0.930244	0.842396	0.782756	0.924395	0.725264	0.7273
		0.989622	0.954719	0.941425	0.826283	0.798931	0.922176	0.921362	0.731302	0.647519	0.77469
		0.987988	0.922822	0.894132	0.883996	0.914429	0.87899	0.930244	0.925073	0.912092	0.901031
		0.983687	0.978943	0.96754	0.932953	0.931245	0.855514	0.893233	0.849368	0.905683	0.8727
		0.962876	0.968684	0.969441	0.917304	0.930098	0.964722	0.926929	0.898596	0.817324	0.814435
		0.981411	0.787159	0.777242	0.768615	0.728337	0.9317	0.924266	0.915506	0.919995	0.907245
		0.645269	0.57674	0.509194	0.36059	0.453218	0.30349	0.338351	0.313263	0.121754	0.259674
		0.977691	0.977807	0.965387	0.881209	0.940604	0.806909	0.679987	0.726146	0.875325	0.891724
		0.979077	0.784423	0.783173	0.65555	0.700984	0.835381	0.797734	0.892925	0.668847	0.715232
		0.863791	0.856222	0.969143	0.956301	0.944485	0.94886	0.912215	0.885485	0.727657	0.68042
		0.96236	0.772619	0.772963	0.867268	0.854063	0.879008	0.846169	0.796821	0.898444	0.892036
		0.674211	0.545656	0.321734	0.349154	0.475956	0.442073	0.505215	0.20404	0.211661	0.338134
		0.85797	0.690099	0.793822	0.783481	0.822147	0.883058	0.916896	0.93433	0.929059	0.75264
		0.977482	0.910904	0.929007	0.69928	0.700779	0.814308	0.789096	0.855285	0.883313	0.86018
		0.98213	0.97032	0.947962	0.852361	0.721624	0.784021	0.849989	0.937769	0.716887	0.701594
		0.967005	0.950247	0.959729	0.964264	0.93039	0.956183	0.716201	0.737346	0.927366	0.882158
		0.983238	0.970156	0.954285	0.943759	0.914886	0.901532	0.849813	0.826165	0.875383	0.843653
		0.953238	0.968576	0.950499	0.691781	0.667111	0.769991	0.650861	0.663652	0.873409	0.905968
		0.726844	0.442701	0.637664	0.508391	0.459385	0.541728	0.297239	0.185431	0.235057	0.3151
		0.971269	0.848185	0.823688	0.88526	0.858568	0.862399	0.906797	0.803189	0.859706	0.784533
		0.970751	0.981289	0.976209	0.635263	0.82834	0.734968	0.860485	0.929756	0.845005	0.867156
		0.985721	0.739413	0.730811	0.934923	0.907805	0.945862	0.806037	0.79979	0.777963	0.779435
		0.971048	0.959825	0.955598	0.920948	0.666381	0.675041	0.948276	0.944096	0.817889	0.814266
		0.987214	0.947031	0.958727	0.947426	0.901543	0.910532	0.896344	0.907971	0.71531	0.714827
		0.952726	0.885164	0.87934	0.917566	0.943317	0.963865	0.900353	0.87084	0.661898	0.650497
		0.981471	0.95162	0.960226	0.828617	0.726378	0.747774	0.769238	0.822494	0.746611	0.895821
		0.974653	0.966942	0.956406	0.889202	0.677845	0.554206	0.78633	0.877507	0.919003	0.883053
		0.953155	0.929869	0.957313	0.926762	0.807842	0.897138	0.65958	0.686802	0.878206	0.882067
		0.929963	0.888079	0.952485	0.844466	0.931684	0.847194	0.903431	0.939515	0.674798	0.644548
		0.990252	0.744756	0.759643	0.895002	0.819024	0.868409	0.729457	0.674943	0.708716	0.782945
		0.938914	0.974804	0.911358	0.836876	0.923431	0.699365	0.764143	0.895353	0.886513	0.861314
		0.466325	0.510664	0.45852	0.386457	0.3742	0.270506	0.303714	0.263086	0.261137	0.239183
		0.961842	0.797413	0.824389	0.704855	0.679918	0.918883	0.915448	0.936937	0.846928	0.816436
		0.974989	0.921825	0.924359	0.856538	0.819552	0.854841	0.922065	0.88332	0.869624	0.927674
		0.984989	0.976433	0.973638	0.892408	0.80567	0.923278	0.804121	0.932197	0.847516	0.80439
		0.933384	0.860847	0.890813	0.799737	0.813309	0.862211	0.839422	0.891074	0.736646	0.715961
		0.926956	0.81083	0.849088	0.6824	0.765196	0.761911	0.821682	0.734314	0.937612	0.864075
		0.873378	0.855662	0.969073	0.903796	0.960403	0.713319	0.664786	0.851505	0.711907	0.692343
		0.978463	0.978944	0.958928	0.802113	0.825937	0.885562	0.783092	0.707581	0.680375	0.668669
		0.954996	0.940704	0.965846	0.861496	0.929187	0.772575	0.858862	0.874139	0.883526	0.883788
		0.980667	0.969753	0.961986	0.741412	0.76663	0.842315	0.623874	0.673384	0.91787	0.885954
		0.969427	0.969273	0.961572	0.89231	0.964767	0.866118	0.863635	0.784005	0.793889	0.905919
		0.98345	0.886518	0.859442	0.925984	0.929768	0.678112	0.664506	0.817963	0.775924	0.657644
		0.98394	0.975842	0.957408	0.773173	0.703033	0.922646	0.849175	0.860771	0.861699	0.927098
		0.979882	0.979286	0.954751	0.914622	0.843335	0.856872	0.853797	0.785855	0.905624	0.904905
		0.981572	0.943113	0.936829	0.955995	0.957279	0.95789	0.805553	0.794532	0.944945	0.908929
		0.970642	0.909674	0.90306	0.82351	0.849295	0.735415	0.864173	0.834958	0.923703	0.901551
		0.946228	0.865557	0.86495	0.626727	0.72164	0.817674	0.901643	0.822362	0.879264	0.843967
		0.987094	0.97038	0.970452	0.862399	0.868762	0.702635	0.729257	0.690294	0.80844	0.796611
		0.959882	0.82712	0.861365	0.693532	0.710326	0.510547	0.831365	0.832596	0.855788	0.873929
		0.986224	0.991079	0.942535	0.913301	0.889842	0.876139	0.661751	0.680112	0.700825	0.68977
		0.933966	0.769891	0.813463	0.960439	0.941943	0.932655	0.933795	0.842615	0.689935	0.704965
		0.967589	0.958338	0.962143	0.674528	0.696286	0.79943	0.824964	0.81541	0.832061	0.912582
		0.973034	0.938642	0.959999	0.908453	0.857754	0.8166	0.714406	0.760566	0.931232	0.903121
		0.873156	0.904188	0.853446	0.879544	0.93527	0.880236	0.915426	0.916346	0.848715	0.903311
		0.983205	0.987702	0.966931	0.933072	0.926933	0.959687	0.905263	0.907668	0.845611	0.837256
		0.967486	0.965122	0.946868	0.95726	0.931279	0.740346	0.76772	0.955506	0.921094	0.901726
		0.700886	0.433289	0.354556	0.412726	0.335288	0.356017	0.252255	0.273609	0.306639	0.251382
		0.979162	0.740162	0.745279	0.938589	0.692715	0.663214	0.907696	0.928919	0.700776	0.725582
		0.932684	0.956669	0.917703	0.6594	0.776188	0.694763	0.85742	0.912048	0.675782	0.757285
		0.856419	0.813256	0.935188	0.765565	0.775402	0.858419	0.767275	0.744239	0.683544	0.64106
		0.988959	0.985331	0.979927	0.826272	0.851626	0.829178	0.927793	0.825206	0.943819	0.919468
		0.983574	0.876535	0.867598	0.851015	0.889694	0.938929	0.946482	0.933543	0.69945	0.72528
		0.989019	0.978861	0.966432	0.846983	0.783917	0.833531	0.902907	0.902661	0.797719	0.796555
		0.980294	0.894434	0.894013	0.943581	0.929727	0.777138	0.651823	0.789479	0.824908	0.78206
		0.868667	0.86288	0.967582	0.951755	0.915524	0.947457	0.878392	0.904961	0.754617	0.759959
		0.98222	0.939923	0.935241	0.771744	0.922771	0.79771	0.906677	0.801641	0.821853	0.888355
		0.983497	0.896445	0.903389	0.942717	0.923093	0.949828	0.692604	0.667828	0.67335	0.631497
		0.969115	0.96343	0.971231	0.827985	0.912222	0.80063	0.909424	0.89059	0.813136	0.776096
		0.976494	0.981485	0.948941	0.78906	0.756479	0.858923	0.866352	0.89528	0.908842	0.892105
		0.976066	0.973294	0.967555	0.908032	0.90325	0.789039	0.702934	0.861216	0.829153	0.789104
		0.982172	0.725239	0.753222	0.912063	0.969656	0.91814	0.857803	0.825931	0.908783	0.919227
		0.97009	0.848096	0.856166	0.62604	0.75655	0.814654	0.897328	0.860396	0.846059	0.860218
		0.963784	0.955265	0.96653	0.929782	0.91506	0.936519	0.696574	0.658528	0.689035	0.694937
		0.98325	0.965041	0.963268	0.694334	0.689885	0.614202	0.925767	0.867117	0.753723	0.762011
		0.9095	0.911387	0.933126	0.890594	0.900797	0.869954	0.703679	0.705681	0.710607	0.661222
		0.665296	0.400366	0.364929	0.250362	0.495212	0.319501	0.301766	0.380742	0.301442	0.358564
		0.979822	0.972175	0.94749	0.823252	0.903712	0.69973	0.818232	0.853283	0.66955	0.638886
		0.991317	0.968358	0.952474	0.949474	0.930201	0.872202	0.886929	0.912991	0.91394	0.887835
		0.94038	0.764061	0.803231	0.916859	0.807622	0.811465	0.800642	0.779787	0.725301	0.715147
		0.687903	0.508908	0.454254	0.361901	0.394464	0.245412	0.387906	0.225811	0.322049	0.287463
		0.944038	0.923654	0.974228	0.921672	0.896106	0.876086	0.941147	0.88872	0.850848	0.884834
		0.977838	0.966974	0.952133	0.942159	0.959163	0.898722	0.89971	0.935302	0.907033	0.827908
		0.981713	0.951014	0.936256	0.94307	0.918516	0.900135	0.853604	0.791192	0.704568	0.663297
		0.969066	0.948469	0.937797	0.938485	0.9398	0.941949	0.825077	0.816705	0.924452	0.878935
		0.988682	0.966512	0.952278	0.933839	0.920072	0.852429	0.866152	0.864145	0.806915	0.86405
		0.989914	0.973359	0.96471	0.954333	0.942357	0.952782	0.920895	0.958542	0.939766	0.867382
		0.98649	0.716154	0.674496	0.832877	0.914275	0.802356	0.842494	0.820826	0.936588	0.768871
		0.9242	0.933939	0.96362	0.755588	0.73464	0.937651	0.894523	0.849126	0.656411	0.670084
		0.990178	0.861398	0.838052	0.745685	0.743929	0.931969	0.91323	0.924337	0.848227	0.850487
		0.967606	0.958147	0.96273	0.842638	0.825884	0.877332	0.810332	0.870718	0.878236	0.878045
		0.984095	0.942358	0.945085	0.688507	0.703585	0.868113	0.741849	0.80187	0.790069	0.763995
		0.971738	0.942358	0.916775	0.71633	0.752185	0.924375	0.612629	0.742588	0.753817	0.720313
		0.984214	0.901188	0.894825	0.77526	0.74893	0.785127	0.802807	0.881223	0.907607	0.844119
		0.970204	0.948523	0.978563	0.79701	0.851328	0.891151	0.959788	0.941954	0.871094	0.896923

[truncated: 11 more sheets: Supp Fig 5d, Supp Fig 5e, Supp Fig 5f, Supp Fig 6, Supp Fig 8a, Supp Fig 8b, Supp Fig 8c, Supp Fig 9a, Supp Fig 9b, Supp Fig 9c, Supp Fig 10]
